# Supplementary material for: Methyl 1-allyl-4-hy­droxy-2,2-dioxo-1H-2λ6,1-benzo­thia­zine-3-carboxyl­ate
Source: Acta Crystallogr Sect E Struct Rep Online. 2013 Oct 23;69(Pt 11):o1698. doi: 10.1107/S1600536813028572 (PMC3884348; doi:10.1107/S1600536813028572)
Supplement: Supplementary file 1 [file e-69-o1698-sup1.cif]

##############################################################################
#                                                                            #
# This CIF contains the data in a paper accepted for publication in          #
# Acta Crystallographica Section E. It conforms to the requirements of       #
# Notes for Authors for Acta Crystallographica Section E, and has been       #
# peer reviewed under the auspices of the IUCr Commission on Journals.       #
#                                                                            #
# Full details of the Crystallographic Information File format               #
# are given in the paper "The Crystallographic Information File (CIF):       #
# a New Standard Archive File for Crystallography" by S. R. Hall, F. H.      #
# Allen and I. D. Brown [Acta Cryst. (1991), A47, 655-685].                  #
#                                                                            #
# The current version of the core CIF dictionary is obtainable from          #
# ftp://ftp.iucr.org/pub/cif_core.dic.                                       #
#                                                                            #
# Software is freely available for graphical display of the structure(s)     #
# in this CIF. For information consult the CIF software page                 #
# http://www.iucr.org/resources/cif/software.                                #
#                                                                            #
# This file may be used for bona fide research purposes within the           #
# scientific community so long as proper attribution is given to the journal # 
# article from which it was obtained.                                        #
#                                                                            #
##############################################################################
data_I
_audit_creation_method     SHELXL-97
_database_code_depnum_ccdc_archive     'CCDC 966958'
_chemical_name_systematic
;
Methyl
1-allyl-4-hydroxy-2,2-dioxo-1<i>H</i>-2\l^6^,1-benzothiazine-3-carboxylate
;
_chemical_name_common     ?
_chemical_formula_moiety     'C13 H13 N O5 S'
_chemical_formula_sum     'C13 H13 N O5 S'
_chemical_formula_iupac     'C13 H13 N O5 S'
_chemical_formula_weight     295.30
_chemical_melting_point     ?
_symmetry_cell_setting     monoclinic
_symmetry_space_group_name_H-M     'P 21/c'
loop_
    _symmetry_equiv_pos_as_xyz
    'x, y, z'
    '-x, y+1/2, -z+1/2'
    '-x, -y, -z'
    'x, -y-1/2, z-1/2'
_cell_length_a     17.8654(12)
_cell_length_b     6.9444(5)
_cell_length_c     21.1462(16)
_cell_angle_alpha     90.00
_cell_angle_beta     90.122(7)
_cell_angle_gamma     90.00
_cell_volume     2623.5(3)
_cell_formula_units_Z     8
_cell_measurement_reflns_used     4369
_cell_measurement_theta_min     2.88
_cell_measurement_theta_max     31.98
_cell_measurement_temperature     293(2)
_exptl_crystal_description     stick
_exptl_crystal_colour     colourless
_exptl_crystal_size_max     0.30
_exptl_crystal_size_mid     0.10
_exptl_crystal_size_min     0.10
_exptl_crystal_density_diffrn     1.495
_exptl_crystal_density_meas     ?
_exptl_crystal_density_method     'not measured'
_exptl_crystal_F_000     1232
_exptl_absorpt_coefficient_mu     0.266
_exptl_absorpt_correction_type     multi-scan
_exptl_absorpt_process_details
;
(CrysAlis RED; Agilent, 2011)
;
_exptl_absorpt_correction_T_min     0.9245
_exptl_absorpt_correction_T_max     0.9739
_exptl_special_details     ?
_diffrn_ambient_temperature     293(2)
_diffrn_radiation_type     MoK\a
_diffrn_radiation_wavelength     0.71073
_diffrn_radiation_source     'Enhance (Mo) X-ray Source'
_diffrn_radiation_monochromator     graphite
_diffrn_measurement_device_type     'Agilent Xcalibur3'
_diffrn_measurement_method     '\w scans'
_diffrn_detector_area_resol_mean     16.1827
_diffrn_reflns_number     4647
_diffrn_reflns_av_R_equivalents     0.0000
_diffrn_reflns_av_sigmaI/netI     0.0343
_diffrn_reflns_theta_min     2.98
_diffrn_reflns_theta_max     25.00
_diffrn_reflns_theta_full     25.00
_diffrn_measured_fraction_theta_max     0.999
_diffrn_measured_fraction_theta_full     0.999
_diffrn_reflns_limit_h_min     -19
_diffrn_reflns_limit_h_max     21
_diffrn_reflns_limit_k_min     -8
_diffrn_reflns_limit_k_max     8
_diffrn_reflns_limit_l_min     -25
_diffrn_reflns_limit_l_max     25
_diffrn_standards_number     ?
_diffrn_standards_interval_count     ?
_diffrn_standards_interval_time     ?
_diffrn_standards_decay_%     ?
_refine_special_details
;
Refinement of <i>F</i>^2^ against ALL reflections. The weighted <i>R</i>-factor
<i>wR</i> and goodness of fit <i>S</i> are based on <i>F</i>^2^, conventional
<i>R</i>-factors <i>R</i> are based on <i>F</i>, with <i>F</i> set to zero for
negative <i>F</i>^2^. The threshold expression of <i>F</i>^2^ >
\s(<i>F</i>^2^) is used only for calculating <i>R</i>-factors(gt) <i>etc</i>.
and is not relevant to the choice of reflections for refinement.
<i>R</i>-factors based on <i>F</i>^2^ are statistically about twice as large
as those based on <i>F</i>, and <i>R</i>- factors based on ALL data will be
even larger.
;
_reflns_number_total     4647
_reflns_number_gt     3728
_reflns_threshold_expression     I>2sigma(I)
_refine_ls_structure_factor_coef     Fsqd
_refine_ls_matrix_type     full
_refine_ls_R_factor_all     0.0873
_refine_ls_R_factor_gt     0.0692
_refine_ls_wR_factor_gt     0.2072
_refine_ls_wR_factor_ref     0.2182
_refine_ls_goodness_of_fit_ref     1.148
_refine_ls_restrained_S_all     1.148
_refine_ls_number_reflns     4647
_refine_ls_number_parameters     366
_refine_ls_number_restraints     0
_refine_ls_hydrogen_treatment     constr
_refine_ls_weighting_scheme     calc
_refine_ls_weighting_details
         'calc w=1/[\s^2^(Fo^2^)+(0.1383P)^2^+0.3120P] where P=(Fo^2^+2Fc^2^)/3'
_atom_sites_solution_hydrogens     difmap
_atom_sites_solution_primary     direct
_atom_sites_solution_secondary     difmap
_refine_ls_shift/su_max     0.001
_refine_ls_shift/su_mean     0.000
_refine_diff_density_max     0.414
_refine_diff_density_min     -0.396
_refine_ls_extinction_method     none
_refine_ls_extinction_coef     ?
loop_
    _atom_type_symbol
    _atom_type_description
    _atom_type_scat_dispersion_real
    _atom_type_scat_dispersion_imag
    _atom_type_scat_source
    'C' 'C' 0.0033 0.0016
                         'International Tables Vol C Tables 4.2.6.8 and 6.1.1.4'
    'H' 'H' 0.0000 0.0000
                         'International Tables Vol C Tables 4.2.6.8 and 6.1.1.4'
    'N' 'N' 0.0061 0.0033
                         'International Tables Vol C Tables 4.2.6.8 and 6.1.1.4'
    'O' 'O' 0.0106 0.0060
                         'International Tables Vol C Tables 4.2.6.8 and 6.1.1.4'
    'S' 'S' 0.1246 0.1234
                         'International Tables Vol C Tables 4.2.6.8 and 6.1.1.4'
_computing_data_collection
;
CrysAlis CCD (Agilent, 2011)
;
_computing_cell_refinement
;
CrysAlis CCD (Agilent, 2011)
;
_computing_data_reduction
;
CrysAlis RED (Agilent, 2011)
;
_computing_structure_solution     'SHELXTL (Sheldrick, 2008)'
_computing_structure_refinement     'SHELXTL (Sheldrick, 2008)'
_computing_molecular_graphics     'XP in SHELXTL (Sheldrick, 2008)'
_computing_publication_material     'SHELXTL (Sheldrick, 2008)'
loop_
    _atom_site_type_symbol
    _atom_site_label
    _atom_site_fract_x
    _atom_site_fract_y
    _atom_site_fract_z
    _atom_site_U_iso_or_equiv
    _atom_site_adp_type
    _atom_site_calc_flag
    _atom_site_refinement_flags
    _atom_site_occupancy
    _atom_site_symmetry_multiplicity
    _atom_site_disorder_assembly
    _atom_site_disorder_group
    S S1A 0.14036(9) 0.3858(2) 0.17531(7) 0.0470(4) Uani d . 1 1 . .
    N N1A 0.1098(3) 0.2473(7) 0.1181(3) 0.0444(12) Uani d . 1 1 . .
    O O1A -0.0661(3) 0.3675(8) 0.2396(3) 0.0712(15) Uani d . 1 1 . .
    H H1OA -0.0543 0.3505 0.2766 0.107 Uiso calc R 1 1 . .
    O O2A 0.0229(3) 0.3701(8) 0.3341(2) 0.0733(14) Uani d . 1 1 . .
    O O3A 0.1452(3) 0.3964(7) 0.3154(2) 0.0612(12) Uani d . 1 1 . .
    O O4A 0.1432(3) 0.5799(7) 0.1529(2) 0.0626(12) Uani d . 1 1 . .
    O O5A 0.2044(3) 0.2977(9) 0.1996(2) 0.0737(15) Uani d . 1 1 . .
    C C1A 0.0368(3) 0.2867(8) 0.0946(3) 0.0446(14) Uani d . 1 1 . .
    C C2A 0.0214(4) 0.2520(9) 0.0319(3) 0.0545(17) Uani d . 1 1 . .
    H H2A 0.0580 0.2029 0.0051 0.065 Uiso calc R 1 1 . .
    C C3A -0.0493(4) 0.2915(11) 0.0099(4) 0.068(2) Uani d . 1 1 . .
    H H3A -0.0600 0.2716 -0.0326 0.081 Uiso calc R 1 1 . .
    C C4A -0.1044(4) 0.3594(10) 0.0488(5) 0.072(2) Uani d . 1 1 . .
    H H4A -0.1515 0.3874 0.0323 0.087 Uiso calc R 1 1 . .
    C C5A -0.0903(4) 0.3864(9) 0.1120(4) 0.0579(18) Uani d . 1 1 . .
    H H5A -0.1282 0.4285 0.1387 0.070 Uiso calc R 1 1 . .
    C C6A -0.0196(4) 0.3509(8) 0.1358(3) 0.0455(14) Uani d . 1 1 . .
    C C7A -0.0051(4) 0.3652(8) 0.2037(3) 0.0445(15) Uani d . 1 1 . .
    C C8A 0.0646(4) 0.3710(8) 0.2297(3) 0.0464(15) Uani d . 1 1 . .
    C C9A 0.0758(5) 0.3764(9) 0.2972(3) 0.0534(17) Uani d . 1 1 . .
    C C10A 0.1605(5) 0.3986(11) 0.3825(3) 0.072(2) Uani d . 1 1 . .
    H H10A 0.2111 0.4399 0.3896 0.108 Uiso calc R 1 1 . .
    H H10B 0.1538 0.2715 0.3994 0.108 Uiso calc R 1 1 . .
    H H10C 0.1267 0.4859 0.4030 0.108 Uiso calc R 1 1 . .
    C C11A 0.1484(5) 0.0682(10) 0.1012(3) 0.0633(18) Uani d . 1 1 . .
    H H11A 0.1116 -0.0235 0.0861 0.076 Uiso calc R 1 1 . .
    H H11B 0.1709 0.0147 0.1392 0.076 Uiso calc R 1 1 . .
    C C12A 0.2079(5) 0.0896(18) 0.0522(4) 0.089(3) Uani d . 1 1 . .
    H H12A 0.2286 -0.0229 0.0360 0.106 Uiso calc R 1 1 . .
    C C13A 0.2336(5) 0.255(2) 0.0298(4) 0.107(4) Uani d . 1 1 . .
    H H13A 0.2144 0.3708 0.0446 0.128 Uiso calc R 1 1 . .
    H H13B 0.2709 0.2549 -0.0009 0.128 Uiso calc R 1 1 . .
    S S1B 0.36187(9) 0.7281(2) 0.43097(7) 0.0483(4) Uani d . 1 1 . .
    N N1B 0.3887(3) 0.8759(7) 0.3742(2) 0.0462(13) Uani d . 1 1 . .
    O O1B 0.5691(2) 0.7495(7) 0.4896(2) 0.0588(13) Uani d . 1 1 . .
    H H1OB 0.5583 0.7425 0.5272 0.088 Uiso calc R 1 1 . .
    O O2B 0.4815(3) 0.7162(7) 0.5863(2) 0.0655(13) Uani d . 1 1 . .
    O O3B 0.3585(3) 0.7152(7) 0.5704(2) 0.0617(12) Uani d . 1 1 . .
    O O4B 0.3600(3) 0.5376(6) 0.4066(2) 0.0643(13) Uani d . 1 1 . .
    O O5B 0.2942(3) 0.8056(8) 0.4570(2) 0.0695(14) Uani d . 1 1 . .
    C C1B 0.4624(3) 0.8560(8) 0.3489(3) 0.0409(14) Uani d . 1 1 . .
    C C2B 0.4758(4) 0.9081(9) 0.2867(3) 0.0539(17) Uani d . 1 1 . .
    H H2B 0.4370 0.9524 0.2613 0.065 Uiso calc R 1 1 . .
    C C3B 0.5496(4) 0.8934(9) 0.2621(4) 0.0562(17) Uani d . 1 1 . .
    H H3B 0.5592 0.9245 0.2201 0.067 Uiso calc R 1 1 . .
    C C4B 0.6055(4) 0.8337(9) 0.3004(4) 0.0557(17) Uani d . 1 1 . .
    H H4B 0.6539 0.8252 0.2844 0.067 Uiso calc R 1 1 . .
    C C5B 0.5925(4) 0.7856(9) 0.3619(4) 0.0539(17) Uani d . 1 1 . .
    H H5B 0.6322 0.7447 0.3870 0.065 Uiso calc R 1 1 . .
    C C6B 0.5194(3) 0.7966(7) 0.3885(3) 0.0417(13) Uani d . 1 1 . .
    C C7B 0.5071(4) 0.7615(8) 0.4556(3) 0.0469(15) Uani d . 1 1 . .
    C C8B 0.4367(4) 0.7462(8) 0.4823(3) 0.0465(15) Uani d . 1 1 . .
    C C9B 0.4276(4) 0.7230(8) 0.5511(3) 0.0496(16) Uani d . 1 1 . .
    C C10B 0.3435(5) 0.7079(11) 0.6370(3) 0.068(2) Uani d . 1 1 . .
    H H10D 0.3152 0.8194 0.6491 0.102 Uiso calc R 1 1 . .
    H H10E 0.3899 0.7054 0.6599 0.102 Uiso calc R 1 1 . .
    H H10F 0.3153 0.5938 0.6464 0.102 Uiso calc R 1 1 . .
    C C11B 0.3386(4) 1.0290(10) 0.3539(3) 0.0561(17) Uani d . 1 1 . .
    H H11C 0.3688 1.1344 0.3381 0.067 Uiso calc R 1 1 . .
    H H11D 0.3120 1.0760 0.3908 0.067 Uiso calc R 1 1 . .
    C C12B 0.2831(4) 0.9795(16) 0.3054(4) 0.077(3) Uani d . 1 1 . .
    H H12B 0.2564 1.0801 0.2872 0.093 Uiso calc R 1 1 . .
    C C13B 0.2678(5) 0.799(2) 0.2850(4) 0.096(3) Uani d . 1 1 . .
    H H13C 0.2934 0.6944 0.3021 0.116 Uiso calc R 1 1 . .
    H H13D 0.2317 0.7794 0.2539 0.116 Uiso calc R 1 1 . .
loop_
    _atom_site_aniso_label
    _atom_site_aniso_U_11
    _atom_site_aniso_U_22
    _atom_site_aniso_U_33
    _atom_site_aniso_U_12
    _atom_site_aniso_U_13
    _atom_site_aniso_U_23
    S1A 0.0278(7) 0.0627(9) 0.0505(7) -0.0049(7) -0.0033(8) -0.0054(7)
    N1A 0.030(2) 0.048(3) 0.055(3) 0.002(2) -0.001(2) -0.005(2)
    O1A 0.049(3) 0.080(4) 0.084(3) 0.004(2) 0.012(3) 0.003(3)
    O2A 0.077(4) 0.084(4) 0.059(3) -0.007(3) 0.018(3) -0.011(2)
    O3A 0.064(3) 0.072(3) 0.048(2) -0.007(3) -0.001(3) -0.005(2)
    O4A 0.057(3) 0.062(3) 0.068(3) -0.026(2) 0.004(3) -0.004(2)
    O5A 0.035(3) 0.123(5) 0.063(3) 0.007(3) -0.012(2) -0.011(3)
    C1A 0.037(3) 0.038(3) 0.059(4) -0.002(3) -0.009(3) 0.003(3)
    C2A 0.048(4) 0.052(3) 0.063(4) -0.010(3) -0.021(3) 0.001(3)
    C3A 0.064(5) 0.059(4) 0.080(5) -0.026(4) -0.029(5) 0.013(4)
    C4A 0.046(4) 0.064(4) 0.107(7) -0.015(4) -0.036(5) 0.029(4)
    C5A 0.034(3) 0.045(3) 0.094(5) 0.005(3) -0.009(4) 0.010(3)
    C6A 0.039(3) 0.031(3) 0.066(4) -0.008(3) -0.005(3) 0.007(3)
    C7A 0.033(3) 0.040(3) 0.060(4) 0.002(2) 0.013(3) 0.000(3)
    C8A 0.042(4) 0.042(3) 0.055(3) -0.003(3) 0.009(3) -0.006(3)
    C9A 0.072(5) 0.040(3) 0.048(3) -0.003(3) 0.011(4) -0.002(3)
    C10A 0.107(7) 0.056(4) 0.053(4) -0.004(4) -0.015(4) -0.009(3)
    C11A 0.065(5) 0.054(4) 0.071(4) 0.011(4) -0.009(4) -0.011(3)
    C12A 0.056(5) 0.149(9) 0.061(5) 0.057(6) -0.011(4) -0.035(5)
    C13A 0.043(5) 0.218(13) 0.058(5) -0.023(7) -0.007(4) 0.019(7)
    S1B 0.0336(8) 0.0578(9) 0.0535(8) -0.0016(8) -0.0105(8) 0.0126(7)
    N1B 0.036(3) 0.049(3) 0.053(3) 0.006(2) 0.000(2) 0.012(2)
    O1B 0.032(2) 0.074(3) 0.071(3) 0.003(2) -0.022(2) 0.003(3)
    O2B 0.060(3) 0.076(3) 0.061(3) 0.012(3) -0.027(3) -0.005(2)
    O3B 0.057(3) 0.079(3) 0.049(2) -0.010(3) 0.001(3) 0.000(2)
    O4B 0.064(3) 0.051(2) 0.078(3) -0.027(2) -0.027(3) 0.013(2)
    O5B 0.040(3) 0.099(4) 0.070(3) 0.006(2) 0.001(2) 0.023(3)
    C1B 0.032(3) 0.035(3) 0.056(3) 0.003(2) -0.007(3) 0.004(3)
    C2B 0.057(4) 0.041(3) 0.063(4) 0.007(3) -0.006(3) 0.005(3)
    C3B 0.055(4) 0.042(3) 0.071(4) -0.006(3) 0.014(4) 0.002(3)
    C4B 0.031(3) 0.048(4) 0.088(5) -0.001(3) 0.012(3) -0.009(4)
    C5B 0.038(4) 0.037(3) 0.086(5) 0.010(3) -0.009(4) -0.007(3)
    C6B 0.027(3) 0.030(3) 0.069(4) -0.002(2) -0.003(3) -0.005(3)
    C7B 0.043(4) 0.036(3) 0.062(4) 0.005(3) -0.014(3) -0.004(3)
    C8B 0.040(4) 0.037(3) 0.063(4) -0.001(2) -0.011(3) 0.002(3)
    C9B 0.057(4) 0.039(3) 0.053(3) 0.004(3) -0.008(3) -0.005(3)
    C10B 0.091(6) 0.068(4) 0.046(3) 0.002(4) -0.004(4) -0.004(3)
    C11B 0.044(4) 0.060(4) 0.065(4) 0.017(3) 0.006(3) 0.014(3)
    C12B 0.039(4) 0.130(8) 0.063(4) 0.017(4) -0.002(3) 0.041(5)
    C13B 0.074(6) 0.166(11) 0.049(4) -0.024(6) -0.013(4) 0.008(5)
_geom_special_details
;
All e.s.d.'s (except the e.s.d. in the dihedral angle between two l.s. planes)
are estimated using the full covariance matrix. The cell e.s.d.'s are taken
into account individually in the estimation of e.s.d.'s in distances, angles
and torsion angles; correlations between e.s.d.'s in cell parameters are only
used when they are defined by crystal symmetry. An approximate (isotropic)
treatment of cell e.s.d.'s is used for estimating e.s.d.'s involving l.s.
planes.
;
loop_
    _geom_bond_atom_site_label_1
    _geom_bond_atom_site_label_2
    _geom_bond_site_symmetry_2
    _geom_bond_distance
    _geom_bond_publ_flag
    S1A O5A . 1.394(5) ?
    S1A O4A . 1.430(5) ?
    S1A N1A . 1.638(5) ?
    S1A C8A . 1.782(7) ?
    N1A C1A . 1.421(7) ?
    N1A C11A . 1.467(8) ?
    O1A C7A . 1.330(8) ?
    O1A H1OA . 0.8200 ?
    O2A C9A . 1.226(9) ?
    O3A C9A . 1.305(9) ?
    O3A C10A . 1.445(8) ?
    C1A C2A . 1.374(9) ?
    C1A C6A . 1.406(9) ?
    C2A C3A . 1.373(10) ?
    C2A H2A . 0.9300 ?
    C3A C4A . 1.367(12) ?
    C3A H3A . 0.9300 ?
    C4A C5A . 1.373(12) ?
    C4A H4A . 0.9300 ?
    C5A C6A . 1.381(9) ?
    C5A H5A . 0.9300 ?
    C6A C7A . 1.464(9) ?
    C7A C8A . 1.359(9) ?
    C8A C9A . 1.442(9) ?
    C10A H10A . 0.9600 ?
    C10A H10B . 0.9600 ?
    C10A H10C . 0.9600 ?
    C11A C12A . 1.493(13) ?
    C11A H11A . 0.9700 ?
    C11A H11B . 0.9700 ?
    C12A C13A . 1.325(16) ?
    C12A H12A . 0.9300 ?
    C13A H13A . 0.9300 ?
    C13A H13B . 0.9300 ?
    S1B O4B . 1.420(5) ?
    S1B O5B . 1.435(6) ?
    S1B N1B . 1.651(5) ?
    S1B C8B . 1.724(6) ?
    N1B C1B . 1.429(8) ?
    N1B C11B . 1.454(8) ?
    O1B C7B . 1.321(7) ?
    O1B H1OB . 0.8200 ?
    O2B C9B . 1.217(8) ?
    O3B C9B . 1.303(8) ?
    O3B C10B . 1.434(8) ?
    C1B C6B . 1.382(8) ?
    C1B C2B . 1.385(9) ?
    C2B C3B . 1.422(10) ?
    C2B H2B . 0.9300 ?
    C3B C4B . 1.349(10) ?
    C3B H3B . 0.9300 ?
    C4B C5B . 1.364(10) ?
    C4B H4B . 0.9300 ?
    C5B C6B . 1.426(9) ?
    C5B H5B . 0.9300 ?
    C6B C7B . 1.456(9) ?
    C7B C8B . 1.385(10) ?
    C8B C9B . 1.472(10) ?
    C10B H10D . 0.9600 ?
    C10B H10E . 0.9600 ?
    C10B H10F . 0.9600 ?
    C11B C12B . 1.465(11) ?
    C11B H11C . 0.9700 ?
    C11B H11D . 0.9700 ?
    C12B C13B . 1.354(15) ?
    C12B H12B . 0.9300 ?
    C13B H13C . 0.9300 ?
    C13B H13D . 0.9300 ?
loop_
    _geom_angle_atom_site_label_1
    _geom_angle_atom_site_label_2
    _geom_angle_atom_site_label_3
    _geom_angle_site_symmetry_1
    _geom_angle_site_symmetry_3
    _geom_angle
    _geom_angle_publ_flag
    O5A S1A O4A . . 120.4(3) ?
    O5A S1A N1A . . 106.6(3) ?
    O4A S1A N1A . . 108.7(3) ?
    O5A S1A C8A . . 111.2(3) ?
    O4A S1A C8A . . 107.3(3) ?
    N1A S1A C8A . . 101.0(3) ?
    C1A N1A C11A . . 120.7(5) ?
    C1A N1A S1A . . 116.7(4) ?
    C11A N1A S1A . . 121.4(4) ?
    C7A O1A H1OA . . 109.5 ?
    C9A O3A C10A . . 117.9(6) ?
    C2A C1A C6A . . 120.7(6) ?
    C2A C1A N1A . . 119.0(6) ?
    C6A C1A N1A . . 120.2(6) ?
    C3A C2A C1A . . 118.3(8) ?
    C3A C2A H2A . . 120.9 ?
    C1A C2A H2A . . 120.9 ?
    C4A C3A C2A . . 121.9(8) ?
    C4A C3A H3A . . 119.0 ?
    C2A C3A H3A . . 119.0 ?
    C3A C4A C5A . . 120.1(7) ?
    C3A C4A H4A . . 120.0 ?
    C5A C4A H4A . . 120.0 ?
    C4A C5A C6A . . 119.7(8) ?
    C4A C5A H5A . . 120.1 ?
    C6A C5A H5A . . 120.1 ?
    C5A C6A C1A . . 119.2(6) ?
    C5A C6A C7A . . 120.4(7) ?
    C1A C6A C7A . . 120.2(6) ?
    O1A C7A C8A . . 121.4(6) ?
    O1A C7A C6A . . 114.6(6) ?
    C8A C7A C6A . . 124.0(6) ?
    C7A C8A C9A . . 121.7(7) ?
    C7A C8A S1A . . 115.9(5) ?
    C9A C8A S1A . . 122.3(6) ?
    O2A C9A O3A . . 123.3(6) ?
    O2A C9A C8A . . 121.6(7) ?
    O3A C9A C8A . . 115.1(6) ?
    O3A C10A H10A . . 109.5 ?
    O3A C10A H10B . . 109.5 ?
    H10A C10A H10B . . 109.5 ?
    O3A C10A H10C . . 109.5 ?
    H10A C10A H10C . . 109.5 ?
    H10B C10A H10C . . 109.5 ?
    N1A C11A C12A . . 114.9(7) ?
    N1A C11A H11A . . 108.6 ?
    C12A C11A H11A . . 108.6 ?
    N1A C11A H11B . . 108.6 ?
    C12A C11A H11B . . 108.6 ?
    H11A C11A H11B . . 107.5 ?
    C13A C12A C11A . . 125.7(9) ?
    C13A C12A H12A . . 117.2 ?
    C11A C12A H12A . . 117.2 ?
    C12A C13A H13A . . 120.0 ?
    C12A C13A H13B . . 120.0 ?
    H13A C13A H13B . . 120.0 ?
    O4B S1B O5B . . 118.0(3) ?
    O4B S1B N1B . . 108.8(3) ?
    O5B S1B N1B . . 106.9(3) ?
    O4B S1B C8B . . 108.3(3) ?
    O5B S1B C8B . . 112.6(3) ?
    N1B S1B C8B . . 100.8(3) ?
    C1B N1B C11B . . 121.8(5) ?
    C1B N1B S1B . . 118.8(4) ?
    C11B N1B S1B . . 119.3(4) ?
    C7B O1B H1OB . . 109.5 ?
    C9B O3B C10B . . 119.3(6) ?
    C6B C1B C2B . . 121.6(6) ?
    C6B C1B N1B . . 118.7(5) ?
    C2B C1B N1B . . 119.5(5) ?
    C1B C2B C3B . . 119.5(6) ?
    C1B C2B H2B . . 120.3 ?
    C3B C2B H2B . . 120.3 ?
    C4B C3B C2B . . 119.3(7) ?
    C4B C3B H3B . . 120.4 ?
    C2B C3B H3B . . 120.4 ?
    C3B C4B C5B . . 121.3(6) ?
    C3B C4B H4B . . 119.4 ?
    C5B C4B H4B . . 119.4 ?
    C4B C5B C6B . . 121.5(6) ?
    C4B C5B H5B . . 119.2 ?
    C6B C5B H5B . . 119.2 ?
    C1B C6B C5B . . 116.8(6) ?
    C1B C6B C7B . . 121.9(6) ?
    C5B C6B C7B . . 121.1(6) ?
    O1B C7B C8B . . 122.3(6) ?
    O1B C7B C6B . . 114.4(6) ?
    C8B C7B C6B . . 123.3(6) ?
    C7B C8B C9B . . 120.8(6) ?
    C7B C8B S1B . . 116.9(5) ?
    C9B C8B S1B . . 121.8(5) ?
    O2B C9B O3B . . 123.7(6) ?
    O2B C9B C8B . . 121.4(7) ?
    O3B C9B C8B . . 114.9(6) ?
    O3B C10B H10D . . 109.5 ?
    O3B C10B H10E . . 109.5 ?
    H10D C10B H10E . . 109.5 ?
    O3B C10B H10F . . 109.5 ?
    H10D C10B H10F . . 109.5 ?
    H10E C10B H10F . . 109.5 ?
    N1B C11B C12B . . 116.7(7) ?
    N1B C11B H11C . . 108.1 ?
    C12B C11B H11C . . 108.1 ?
    N1B C11B H11D . . 108.1 ?
    C12B C11B H11D . . 108.1 ?
    H11C C11B H11D . . 107.3 ?
    C13B C12B C11B . . 125.2(8) ?
    C13B C12B H12B . . 117.4 ?
    C11B C12B H12B . . 117.4 ?
    C12B C13B H13C . . 120.0 ?
    C12B C13B H13D . . 120.0 ?
    H13C C13B H13D . . 120.0 ?
loop_
    _geom_torsion_atom_site_label_1
    _geom_torsion_atom_site_label_2
    _geom_torsion_atom_site_label_3
    _geom_torsion_atom_site_label_4
    _geom_torsion_site_symmetry_1
    _geom_torsion_site_symmetry_2
    _geom_torsion_site_symmetry_3
    _geom_torsion_site_symmetry_4
    _geom_torsion
    _geom_torsion_publ_flag
    O5A S1A N1A C1A . . . . 167.7(5) ?
    O4A S1A N1A C1A . . . . -61.2(5) ?
    C8A S1A N1A C1A . . . . 51.4(5) ?
    O5A S1A N1A C11A . . . . 0.2(6) ?
    O4A S1A N1A C11A . . . . 131.4(5) ?
    C8A S1A N1A C11A . . . . -116.0(5) ?
    C11A N1A C1A C2A . . . . -44.4(8) ?
    S1A N1A C1A C2A . . . . 148.1(5) ?
    C11A N1A C1A C6A . . . . 132.4(6) ?
    S1A N1A C1A C6A . . . . -35.1(7) ?
    C6A C1A C2A C3A . . . . 3.5(9) ?
    N1A C1A C2A C3A . . . . -179.7(6) ?
    C1A C2A C3A C4A . . . . -1.6(10) ?
    C2A C3A C4A C5A . . . . -1.3(11) ?
    C3A C4A C5A C6A . . . . 2.2(10) ?
    C4A C5A C6A C1A . . . . -0.3(9) ?
    C4A C5A C6A C7A . . . . -175.5(6) ?
    C2A C1A C6A C5A . . . . -2.6(9) ?
    N1A C1A C6A C5A . . . . -179.4(5) ?
    C2A C1A C6A C7A . . . . 172.6(5) ?
    N1A C1A C6A C7A . . . . -4.1(8) ?
    C5A C6A C7A O1A . . . . 15.4(8) ?
    C1A C6A C7A O1A . . . . -159.8(5) ?
    C5A C6A C7A C8A . . . . -166.3(6) ?
    C1A C6A C7A C8A . . . . 18.6(9) ?
    O1A C7A C8A C9A . . . . 1.1(9) ?
    C6A C7A C8A C9A . . . . -177.1(5) ?
    O1A C7A C8A S1A . . . . -175.3(5) ?
    C6A C7A C8A S1A . . . . 6.4(8) ?
    O5A S1A C8A C7A . . . . -150.2(5) ?
    O4A S1A C8A C7A . . . . 76.4(5) ?
    N1A S1A C8A C7A . . . . -37.3(5) ?
    O5A S1A C8A C9A . . . . 33.4(6) ?
    O4A S1A C8A C9A . . . . -100.1(5) ?
    N1A S1A C8A C9A . . . . 146.2(5) ?
    C10A O3A C9A O2A . . . . 4.1(9) ?
    C10A O3A C9A C8A . . . . -178.7(5) ?
    C7A C8A C9A O2A . . . . 2.2(9) ?
    S1A C8A C9A O2A . . . . 178.5(5) ?
    C7A C8A C9A O3A . . . . -175.0(5) ?
    S1A C8A C9A O3A . . . . 1.2(8) ?
    C1A N1A C11A C12A . . . . 103.1(7) ?
    S1A N1A C11A C12A . . . . -89.9(7) ?
    N1A C11A C12A C13A . . . . 8.8(11) ?
    O4B S1B N1B C1B . . . . -64.2(5) ?
    O5B S1B N1B C1B . . . . 167.3(5) ?
    C8B S1B N1B C1B . . . . 49.4(5) ?
    O4B S1B N1B C11B . . . . 119.2(5) ?
    O5B S1B N1B C11B . . . . -9.3(6) ?
    C8B S1B N1B C11B . . . . -127.1(5) ?
    C11B N1B C1B C6B . . . . 143.2(6) ?
    S1B N1B C1B C6B . . . . -33.2(7) ?
    C11B N1B C1B C2B . . . . -32.6(9) ?
    S1B N1B C1B C2B . . . . 150.9(5) ?
    C6B C1B C2B C3B . . . . 2.5(9) ?
    N1B C1B C2B C3B . . . . 178.2(5) ?
    C1B C2B C3B C4B . . . . -1.8(9) ?
    C2B C3B C4B C5B . . . . 0.6(9) ?
    C3B C4B C5B C6B . . . . -0.2(9) ?
    C2B C1B C6B C5B . . . . -2.0(8) ?
    N1B C1B C6B C5B . . . . -177.7(5) ?
    C2B C1B C6B C7B . . . . 173.3(6) ?
    N1B C1B C6B C7B . . . . -2.5(8) ?
    C4B C5B C6B C1B . . . . 0.8(8) ?
    C4B C5B C6B C7B . . . . -174.5(6) ?
    C1B C6B C7B O1B . . . . -165.1(5) ?
    C5B C6B C7B O1B . . . . 9.9(8) ?
    C1B C6B C7B C8B . . . . 13.5(9) ?
    C5B C6B C7B C8B . . . . -171.5(5) ?
    O1B C7B C8B C9B . . . . 2.4(9) ?
    C6B C7B C8B C9B . . . . -176.1(5) ?
    O1B C7B C8B S1B . . . . -170.5(4) ?
    C6B C7B C8B S1B . . . . 11.1(8) ?
    O4B S1B C8B C7B . . . . 76.5(5) ?
    O5B S1B C8B C7B . . . . -151.2(4) ?
    N1B S1B C8B C7B . . . . -37.6(5) ?
    O4B S1B C8B C9B . . . . -96.3(5) ?
    O5B S1B C8B C9B . . . . 36.0(6) ?
    N1B S1B C8B C9B . . . . 149.6(5) ?
    C10B O3B C9B O2B . . . . 3.3(9) ?
    C10B O3B C9B C8B . . . . -175.2(5) ?
    C7B C8B C9B O2B . . . . -0.2(9) ?
    S1B C8B C9B O2B . . . . 172.3(5) ?
    C7B C8B C9B O3B . . . . 178.3(5) ?
    S1B C8B C9B O3B . . . . -9.2(8) ?
    C1B N1B C11B C12B . . . . 97.5(7) ?
    S1B N1B C11B C12B . . . . -86.1(7) ?
    N1B C11B C12B C13B . . . . 10.2(11) ?
loop_
    _geom_hbond_atom_site_label_D
    _geom_hbond_atom_site_label_H
    _geom_hbond_atom_site_label_A
    _geom_hbond_site_symmetry_A
    _geom_hbond_distance_DH
    _geom_hbond_distance_HA
    _geom_hbond_distance_DA
    _geom_hbond_angle_DHA
    _geom_hbond_publ_flag
    O1A H1OA O2A . 0.82 1.84 2.553(8) 144.2 yes
    O1B H1OB O2B . 0.82 1.87 2.588(8) 146.1 yes
data_global
_journal_date_recd_electronic     2013-09-12
_journal_date_accepted     2013-10-17
_journal_name_full     'Acta Crystallographica, Section E'
_journal_year     2013
_journal_volume     69
_journal_issue     11
_journal_page_first     o1698
_journal_page_last     o1698
_journal_paper_category     QO
_journal_paper_doi     10.1107/S1600536813028572
_journal_coeditor_code     BG2518
_publ_contact_author_name     'Shishkina, S.V.'
_publ_contact_author_address
;    STC "Institute for Single Crystals"
     National Academy of Sciences of Ukraine
     60 Lenina ave.
     Kharkiv 61001
     Ukraine
;
_publ_contact_author_email     sveta@xray.isc.kharkov.com
_publ_contact_author_fax     '+(380) 572-340-93-39'
_publ_contact_author_phone     '+(380) 572-341-02-58'
_publ_section_title
;
Methyl
1-allyl-4-hydroxy-2,2-dioxo-1<i>H</i>-2\l^6^,1-benzothiazine-3-carboxylate
;
loop_
    _publ_author_name
    _publ_author_address
    'Svitlana V. Shishkina'
;    STC "Institute for Single Crystals"
     National Academy of Sciences of Ukraine
     60 Lenina ave.
     Kharkiv 61001
     Ukraine
;
    'Igor V. Ukrainets'
;    National University of Pharmacy
     4 Blyukhera St
     Kharkiv 61168
     Ukraine
;
    'Lidiya A. Petrushova'
;    National University of Pharmacy
     4 Blyukhera St
     Kharkiv 61168
     Ukraine
;
