# Supplementary material for: Methyl 1-allyl-4-hy­droxy-2,2-dioxo-1H-2λ6,1-benzo­thia­zine-3-carboxyl­ate
Source: Acta Crystallogr Sect E Struct Rep Online. 2013 Oct 23;69(Pt 11):o1698. doi: 10.1107/S1600536813028572 (PMC3884348; doi:10.1107/S1600536813028572)
Supplement: Supplementary file 2 [file e-69-o1698-Isup2.hkl]

# 
# h,k,l, Fc-squared, Fo-squared, sigma(Fo-squared) and status flag 
# 
data_I
_shelx_title ' ukr118 in P2(1)/c' 
_shelx_refln_list_code          4 
_shelx_F_calc_maximum      282.95 
_exptl_crystal_F_000      1232.00 
_reflns_d_resolution_high  0.8409 
 
loop_ 
 _symmetry_equiv_pos_as_xyz 
 'x, y, z' 
 '-x, y+1/2, -z+1/2' 
 '-x, -y, -z' 
 'x, -y-1/2, z-1/2' 
 
_cell_length_a    17.8654 
_cell_length_b     6.9444 
_cell_length_c    21.1462 
_cell_angle_alpha  90.000 
_cell_angle_beta   90.122 
_cell_angle_gamma  90.000 
 
_shelx_F_squared_multiplier     1.000 
 
loop_ 
 _refln_index_h 
 _refln_index_k 
 _refln_index_l 
 _refln_F_squared_calc 
 _refln_F_squared_meas 
 _refln_F_squared_sigma 
 _refln_observed_status 
   0   0   4     5810.03     5722.56    101.98 o 
   0   0   6      162.22      160.18     11.47 o 
   0   0   8     2043.71     1756.33     23.28 o 
   0   0  10       41.86       33.45     11.75 o 
   0   0  12      328.01      381.67     17.11 o 
   0   0  14        2.31        5.48     11.82 o 
   0   0  16      193.24      158.57     13.18 o 
   0   0  18        0.09        0.88     12.33 o 
   0   0  20       40.67       42.03     11.77 o 
   0   0  22       10.33       24.94     12.09 o 
   0   0  24        0.19       15.47     12.83 o 
   0  -1   1     1114.71     1358.18      7.33 o 
   0  -1   2    39878.54    47463.66    227.34 o 
   0   1   3    12755.42    13986.80    127.56 o 
   0  -1   4     1805.71     1653.29      9.74 o 
   0  -1   5    11142.08    11635.52    113.94 o 
   0   1   6    13533.76    14181.27     98.34 o 
   0  -1   7     1096.88      903.99      8.78 o 
   0  -1   8        4.49        4.67      5.05 o 
   0   1   9       32.66       37.92      5.24 o 
   0  -1  10     7870.45     8365.32     28.89 o 
   0  -1  11     2431.64     2258.79     14.89 o 
   0   1  12      509.31      545.00     11.08 o 
   0  -1  13       61.81       62.09      7.77 o 
   0  -1  14       53.05       49.94      8.13 o 
   0  -1  15       12.50       10.65      8.12 o 
   0  -1  16       20.57       14.91      8.38 o 
   0  -1  17        6.01        0.00      8.98 o 
   0  -1  18      197.34      208.03     14.25 o 
   0  -1  19       11.13        1.81     10.52 o 
   0  -1  20       69.41       52.02     10.21 o 
   0  -1  21        2.08        0.00     11.77 o 
   0   1  22        2.71        5.37     10.67 o 
   0  -1  23        2.59       10.87      8.98 o 
   0   1  24        1.94       12.45      9.23 o 
   0   2   0    60410.18    75555.41    550.62 o 
   0   2   1    80059.08    89548.80    397.48 o 
   0  -2  -2    26181.71    28306.49    188.68 o 
   0  -2  -3     2259.77     2418.94     15.00 o 
   0  -2   4     3058.43     3435.25     24.61 o 
   0  -2   5      168.62      146.10      3.80 o 
   0   2  -6      495.38      435.43      8.29 o 
   0   2   7     1389.31     1177.47     13.51 o 
   0  -2   8      188.06      195.25      4.99 o 
   0   2   9        2.80        3.14      4.17 o 
   0   2  10       58.79       54.02      5.74 o 
   0   2  11      863.73      929.87     11.76 o 
   0   2  12      316.03      309.80      8.45 o 
   0  -2  13        2.62        0.00      7.14 o 
   0   2  14      620.62      555.16     10.83 o 
   0   2  15      756.53      677.85     19.81 o 
   0  -2  16      199.89      205.77     12.81 o 
   0   2  17        7.67        7.17      9.74 o 
   0  -2  18       17.62       13.68      9.68 o 
   0  -2  19       70.66       65.73     11.19 o 
   0  -2  20       94.85       99.58     11.78 o 
   0   2  21       76.61       97.19     12.24 o 
   0   2  22       52.69       60.58     16.31 o 
   0  -2  23        4.40       25.80     16.61 o 
   0   2  24        1.62       26.66     16.80 o 
   0  -3  -1     2624.68     2580.96     15.16 o 
   0  -3   2      468.11      441.18      9.20 o 
   0  -3  -3     1262.54     1602.41     21.49 o 
   0  -3  -4      330.35      337.91      8.09 o 
   0   3  -5      445.11      397.15      7.96 o 
   0   3  -6      129.56      125.32      7.02 o 
   0   3   7        1.80        9.98      5.85 o 
   0   3   8     1994.56     2205.61     24.86 o 
   0   3   9     1515.95     1581.17     17.69 o 
   0  -3  10      311.92      343.79      9.24 o 
   0  -3  11      308.90      295.94      6.68 o 
   0   3  12      241.22      270.26      6.71 o 
   0   3  13      396.64      328.99     17.05 o 
   0   3  14       69.49       60.81      7.87 o 
   0   3  15      310.31      317.55     10.48 o 
   0   3  16      407.43      420.43     13.90 o 
   0   3  17       13.85       22.04     15.37 o 
   0   3  18        9.42       13.76     15.15 o 
   0   3  19       10.22        8.17     16.35 o 
   0  -3  20      144.33      138.63     18.30 o 
   0  -3  21       50.54       41.69     17.89 o 
   0   3  22       14.26       22.56     17.33 o 
   0   3  23       28.15       29.52     18.77 o 
   0  -4   0      141.40      126.96     10.89 o 
   0  -4   1     2252.28     2374.04     28.48 o 
   0  -4   2    16658.17    18207.63     67.21 o 
   0   4   3     2765.72     2759.81     16.44 o 
   0   4   4       70.45       72.23      4.38 o 
   0  -4   5        7.88       14.05      7.28 o 
   0   4  -6     1499.48     1580.42     15.69 o 
   0   4  -7       17.71       29.51      7.42 o 
   0  -4  -8        0.28        0.00      8.42 o 
   0  -4   9      162.91      147.19      8.25 o 
   0   4 -10       23.30       28.62      8.75 o 
   0   4  11       26.69       23.27      9.74 o 
   0  -4  12        0.90        2.50      8.86 o 
   0   4  13       32.32       26.51      9.40 o 
   0  -4  14      482.16      437.29     14.00 o 
   0  -4 -15       70.25       54.73     10.03 o 
   0  -4 -16        1.10        0.00     12.89 o 
   0  -4  17       83.80       87.80     17.97 o 
   0   4  18       51.88       38.96     18.06 o 
   0   4  19      316.24      282.37     21.16 o 
   0   4  20       11.95       28.69     18.43 o 
   0  -4  21       20.34       32.15     17.68 o 
   0   4  22       32.17       43.32     18.33 o 
   0  -5   1      189.36      161.62      7.86 o 
   0  -5   2        0.17        0.00      6.84 o 
   0   5  -3       86.28       77.90      7.03 o 
   0   5   4     1570.02     1739.69     31.36 o 
   0  -5   5      124.60      107.49      9.81 o 
   0  -5   6       67.97       75.86      9.97 o 
   0   5   7      223.52      216.22     14.17 o 
   0   5   8       65.95       70.59     12.00 o 
   0  -5  -9      168.41      199.52     10.32 o 
   0   5 -10       13.96       13.67      9.07 o 
   0   5  11       15.74       12.34     13.28 o 
   0  -5  12      243.84      193.16     18.30 o 
   0   5  13      649.34      530.36     21.65 o 
   0  -5  14        7.66        2.88     15.53 o 
   0   5  15        0.02        0.00     16.76 o 
   0  -5  16       10.30        5.78     17.89 o 
   0   5  17       73.81       47.33     17.32 o 
   0   5  18        3.03       13.74     19.12 o 
   0  -5  19       81.89       89.92     19.29 o 
   0  -5  20      130.11      122.33     21.62 o 
   0   6   0     1663.39     1927.92     35.54 o 
   0   6   1     1417.54     1326.44     30.09 o 
   0   6  -2      399.47      369.68     14.38 o 
   0   6   3      128.00      105.43     13.14 o 
   0   6  -4        7.00        0.00     13.40 o 
   0  -6   5      101.40       72.65     11.44 o 
   0   6   6       34.91       18.22     13.30 o 
   0  -6   7        9.81       20.42     13.75 o 
   0   6   8       18.51       16.29     13.71 o 
   0   6  -9       40.36       33.30     14.10 o 
   0   6 -10        0.01        0.00     14.19 o 
   0   6  11       61.07       76.68     15.00 o 
   0   6  12        4.04        8.00     13.94 o 
   0   6  13       24.44        7.27     18.50 o 
   0  -6  14        6.40        8.32     19.09 o 
   0  -6  15        2.31        9.14     18.04 o 
   0   6  16       28.58       21.12     18.61 o 
   0   6  17       15.66       23.57     19.52 o 
   0  -7   1      177.10      184.00     19.39 o 
   0   7   2       97.12      108.98     18.49 o 
   0   7   3       17.27        0.00     18.23 o 
   0   7  -4       12.97        0.00     21.61 o 
   0  -7  -5       26.48        7.09     14.33 o 
   0   7  -6       54.77       27.24     14.87 o 
   0   7  -7       98.22       73.83     15.53 o 
   0  -7   8       53.59       47.17     15.90 o 
   0   7  -9       62.07       55.91     16.09 o 
   0   7 -10       16.13        7.61     15.97 o 
   0  -7  11       17.05       30.67     15.96 o 
   0   7 -12       37.87       29.65     16.49 o 
   0   7 -13       38.54       66.41     16.90 o 
   0   8   0      581.51      534.06     28.67 o 
   0   8  -1       54.17       53.07     20.16 o 
   0  -8  -2        5.59       18.48     20.52 o 
   0  -8  -3       23.77       15.60     20.80 o 
   0  -8  -4       32.98       15.90     20.54 o 
   0   8  -5        0.17        3.41     20.30 o 
   0   8  -6       22.28       39.22     21.25 o 
  -1   0  24       64.19       67.49     15.02 o 
  -1   0  22       18.48       21.47     12.10 o 
  -1   0  20       31.62       16.91     11.25 o 
  -1   0  18      126.73      131.11     13.44 o 
  -1   0  16      143.24      144.09     14.79 o 
  -1   0  14     3670.44     3386.16     28.17 o 
  -1   0  12       67.92       51.92     10.35 o 
  -1   0  10      513.88      588.04     13.22 o 
  -1   0   8     2382.73     2315.66     26.53 o 
  -1   0   6     6620.68     6546.43     37.42 o 
  -1   0   4     1212.29     1316.46     15.29 o 
   1   0   4     1215.55     1183.02     14.63 o 
   1   0   6     6737.90     6326.75     95.19 o 
   1   0   8     2368.16     2294.53     18.53 o 
   1   0  10      540.80      599.72     17.66 o 
   1   0  12       65.02       51.07     12.29 o 
   1   0  14     3789.81     3613.23     41.54 o 
   1   0  16      136.53      110.67     12.92 o 
   1   0  18      128.02      130.33     13.84 o 
   1   0  20       29.65       12.81     11.50 o 
   1   0  22       19.19       46.96     12.33 o 
   1   0  24       60.74       68.58     13.67 o 
  -1  -1  24       62.81       79.54     10.83 o 
  -1   1  23       18.00       33.09      9.17 o 
  -1   1  22       53.08       52.90      9.11 o 
  -1   1  21       52.38       68.83      9.00 o 
  -1   1  20      268.43      262.05     11.14 o 
  -1  -1  19      121.40      116.47     10.43 o 
  -1  -1  18        6.59        0.00      9.60 o 
  -1   1  17       14.23        3.29      9.20 o 
  -1   1  16      161.76      163.57     11.52 o 
  -1   1  15       91.01       88.36      9.13 o 
  -1  -1  14     2250.11     2131.49     20.00 o 
  -1  -1  13     1235.23     1237.68     15.46 o 
  -1  -1  12      114.31      103.89      7.56 o 
  -1  -1  11      181.08      166.19      8.80 o 
  -1  -1  10     3820.60     4210.29     26.57 o 
   1  -1  -9     1738.20     1897.91      9.81 o 
  -1  -1   8     1308.94     1428.66     13.07 o 
  -1   1   7      466.59      386.08      7.11 o 
  -1   1   6     6797.74     6182.81     37.65 o 
  -1  -1   5     2286.18     2310.75     14.48 o 
  -1  -1   4     1921.55     1914.72     11.55 o 
  -1   1   3     2574.05     2344.60     19.00 o 
  -1  -1   2     5905.04     7311.89     85.41 o 
  -1  -1   1      679.88      817.39      6.21 o 
  -1  -1   0      161.86      192.20      3.58 o 
  -1   1  -1      640.72      777.99      8.96 o 
   1   1   2     5813.13     6613.47     30.72 o 
   1   1   3     2760.48     2835.42     16.71 o 
  -1   1  -4     1935.42     1868.01      8.82 o 
   1   1   5     2165.93     2049.47     11.93 o 
   1   1   6     6717.76     6408.16     39.15 o 
   1  -1   7      497.01      429.54      6.45 o 
   1  -1   8     1241.37     1181.93      9.87 o 
   1  -1   9     1684.85     1616.47     11.74 o 
   1   1  10     3797.38     3880.21     20.30 o 
   1  -1  11      194.19      171.86      6.56 o 
   1  -1  12      108.06       86.89      6.53 o 
   1  -1  13     1170.91     1063.34     12.48 o 
   1  -1  14     2213.67     2008.83     19.02 o 
   1   1  15       86.91       76.14      8.83 o 
   1  -1  16      165.26      144.67     11.64 o 
   1  -1  17       13.87        0.15      9.12 o 
   1   1  18        6.50        1.45      8.95 o 
   1   1  19      129.89      117.78     10.52 o 
   1  -1  20      265.32      240.95     11.57 o 
   1   1  21       53.77       48.62     10.34 o 
   1   1  22       49.88       33.67     10.77 o 
   1  -1  23       18.91       37.88     10.11 o 
   1  -1  24       64.78       74.04     10.57 o 
  -1   2  24        7.98       13.50     17.26 o 
  -1  -2  23       13.56       26.77     16.55 o 
  -1  -2  22       16.29       27.15     16.46 o 
  -1   2  21       47.77       60.62     11.33 o 
  -1   2  20      151.00      148.09     12.31 o 
  -1   2  19      267.32      253.83     14.51 o 
  -1  -2  18       34.11       27.10     10.34 o 
  -1  -2  17       37.92       21.79      9.99 o 
  -1   2  16      327.53      298.05     11.82 o 
  -1   2  15      244.99      259.21     12.60 o 
  -1   2  14      497.16      514.72     12.67 o 
  -1   2  13     1200.15     1084.07     20.61 o 
  -1   2  12      940.54      885.92     12.22 o 
  -1  -2  11      988.48      946.17     11.97 o 
  -1   2  10     1002.38     1061.12     11.63 o 
  -1  -2   9     1098.18     1017.04     14.10 o 
  -1  -2   8     1457.70     1327.34     14.63 o 
  -1  -2   7     1597.20     1409.17     13.98 o 
  -1   2   6      782.76      721.70      8.96 o 
   1   2  -5      250.23      231.86      7.98 o 
   1  -2  -4     1678.37     1957.14     18.13 o 
   1   2  -3      898.39      921.51      8.81 o 
   1  -2  -2     7162.94     7941.64     31.55 o 
   1   2  -1     5537.87     6879.14     31.20 o 
   1  -2   0     9590.37    12143.67    151.89 o 
  -1  -2  -1     5242.35     6585.83     30.06 o 
  -1   2  -2     7663.35     8991.09     35.88 o 
  -1   2  -3      943.92     1119.84     11.09 o 
   1  -2   4     1772.44     1943.99     20.40 o 
  -1  -2  -5      238.08      213.03      6.89 o 
   1  -2   6      817.86      776.20     10.86 o 
   1  -2   7     1502.74     1328.76     13.16 o 
   1   2   8     1523.08     1466.26     14.41 o 
   1   2   9     1174.14     1213.36     11.41 o 
   1  -2  10      934.68      910.75      9.94 o 
   1   2  11      985.36      915.88     10.57 o 
   1  -2  12      990.70      938.31     11.36 o 
   1  -2  13     1282.59     1288.63     14.95 o 
   1  -2  14      472.43      480.78     10.44 o 
   1  -2  15      247.17      240.33      9.45 o 
   1   2  16      348.85      346.29     11.89 o 
   1   2  17       40.61       40.47      9.88 o 
   1  -2  18       31.82       29.44     10.36 o 
   1  -2  19      249.63      221.55     12.53 o 
   1   2  20      157.86      149.81     11.77 o 
   1   2  21       50.66       54.07     17.19 o 
   1  -2  22       15.20       14.09     16.11 o 
   1   2  23       13.60       21.72     17.94 o 
   1   2  24        8.34        0.00     17.82 o 
  -1  -3  23        3.37       36.65     17.98 o 
  -1  -3  22       18.09       19.36     16.19 o 
  -1  -3  21        6.20       20.71     17.12 o 
  -1  -3  20      156.78      125.46     17.39 o 
  -1   3  19      109.50      113.98     17.65 o 
  -1   3  18      293.81      268.17     18.83 o 
  -1  -3  17      114.04       81.83     16.46 o 
  -1   3  16      371.83      335.71     12.58 o 
  -1   3  15       33.98       32.70      9.87 o 
  -1  -3  14        1.44        5.81      7.52 o 
  -1  -3  13      203.89      199.53      8.32 o 
  -1  -3  12      250.83      250.22      9.06 o 
  -1   3  11       12.54       20.89      4.80 o 
  -1  -3  10      203.68      204.76      9.47 o 
  -1  -3   9     1047.22      996.66     12.53 o 
  -1   3   8     3594.60     3299.76     22.07 o 
  -1   3   7     1227.87     1106.30     13.23 o 
   1  -3  -6      385.39      414.46      9.35 o 
  -1   3   5      965.79      938.75     10.35 o 
  -1  -3   4      308.05      316.92      7.70 o 
  -1  -3   3     1638.48     2084.02     23.33 o 
   1   3  -2      442.47      576.76     15.48 o 
  -1  -3   1     1799.63     1897.80     18.14 o 
   1   3   0     2631.41     3151.59     28.50 o 
   1   3   1     1678.03     1729.56     20.93 o 
   1  -3   2      432.91      484.40      7.48 o 
  -1   3  -3     1747.25     2189.53     24.42 o 
  -1   3  -4      317.17      346.46      7.74 o 
   1   3   5      938.98     1031.39     10.85 o 
   1   3   6      359.47      366.21      7.55 o 
   1  -3   7     1315.71     1431.76     15.81 o 
   1  -3   8     3453.23     3480.25     30.44 o 
   1   3   9     1040.30      967.92      8.19 o 
   1   3  10      207.24      241.46      5.96 o 
   1   3  11       12.77       10.60      5.26 o 
   1   3  12      242.40      211.55      7.55 o 
   1   3  13      191.49      177.63      7.68 o 
   1   3  14        1.48        0.00      7.14 o 
   1  -3  15       36.44       41.63      8.19 o 
   1  -3  16      357.39      301.37     15.94 o 
   1  -3  17      108.82       92.00     12.53 o 
   1   3  18      314.25      326.18     14.54 o 
   1  -3  19      113.94      105.13     17.88 o 
   1   3  20      147.96      115.67     18.54 o 
   1   3  21        5.91        8.02     17.16 o 
   1   3  22       19.39       14.45     16.97 o 
   1   3  23        3.47        2.86     18.94 o 
  -1  -4  21       11.59       24.13     17.41 o 
  -1  -4  20        7.33        0.00     18.31 o 
  -1  -4  19        4.89       17.74     17.18 o 
   1  -4 -18       45.63        4.35     15.70 o 
  -1   4  17        1.68        0.00     14.75 o 
  -1   4  16      127.07      119.70     13.97 o 
   1  -4 -15      369.11      343.91     18.70 o 
   1  -4 -14      156.73      127.77      9.97 o 
  -1  -4  13        3.83        6.50      8.89 o 
  -1  -4  12      233.84      208.49     11.27 o 
  -1  -4  11        7.90       16.06      8.13 o 
  -1  -4  10     1135.62     1069.86     14.90 o 
  -1  -4   9        8.77        4.14      7.10 o 
   1  -4  -8     1059.33     1165.16     17.52 o 
  -1  -4   7      193.71      212.81      8.43 o 
   1  -4  -6      497.19      554.08     14.51 o 
  -1   4   5      315.04      311.97     12.68 o 
   1   4  -4       30.30       16.89      9.58 o 
   1   4  -3     1068.37      950.51     17.34 o 
  -1   4   2       40.28       30.79      9.42 o 
  -1   4   1      496.55      450.18     11.73 o 
   1   4   0    11101.59    13655.03     62.21 o 
  -1  -4  -1      476.64      528.80     15.25 o 
  -1   4  -2       43.15       85.84     16.13 o 
  -1   4  -3     1145.79     1190.96     11.16 o 
   1  -4   4       30.30        0.00     16.28 o 
   1   4   5      296.17      272.17     12.38 o 
  -1  -4  -6      481.02      499.38      9.70 o 
   1  -4   7      199.34      224.01      8.84 o 
  -1   4  -8     1077.38     1241.78     15.55 o 
   1  -4   9        8.25       13.77      8.77 o 
  -1  -4 -10     1110.00     1030.95     16.14 o 
   1   4  11        7.73       27.05      8.41 o 
   1  -4  12      249.20      240.86     10.36 o 
   1  -4  13        4.10       18.51      9.36 o 
  -1  -4 -14      156.79      138.29     10.51 o 
   1  -4  15      391.87      346.99     13.74 o 
   1  -4  16      132.83      141.61     12.76 o 
   1   4  17        1.72        0.00     11.71 o 
   1  -4  18       42.55       34.18     17.98 o 
   1   4  19        4.56       17.15     16.76 o 
   1  -4  20        7.70       33.65     17.59 o 
   1   4  21       10.99       17.21     17.43 o 
  -1  -5  19       10.46        0.00     18.96 o 
  -1   5  18       73.28       35.92     19.20 o 
  -1   5  17       31.77       29.16     17.40 o 
  -1   5  16       18.25       21.24     16.93 o 
  -1   5  15      100.55       69.46     18.14 o 
  -1  -5  14       31.88       14.45     17.16 o 
  -1  -5  13       98.46       90.29     16.64 o 
  -1   5  12      147.30      155.28     17.94 o 
  -1   5  11       72.59       58.29     12.73 o 
  -1   5  10        3.22        0.00     11.03 o 
  -1  -5   9       79.00       72.79     13.87 o 
  -1  -5   8      801.96      876.89     13.81 o 
   1  -5  -7     1024.24     1102.41     19.37 o 
  -1   5   6      321.68      332.14     12.88 o 
  -1  -5   5      267.93      242.63     12.00 o 
  -1   5   4       97.24       85.71      6.80 o 
  -1   5   3      273.20      284.44      8.75 o 
   1   5  -2       19.73       42.86      8.55 o 
  -1  -5   1      564.78      553.18     12.04 o 
  -1   5   0      172.56      196.06      7.97 o 
  -1  -5  -1      605.45      589.18     12.68 o 
   1   5   2       18.48       23.63      6.61 o 
  -1  -5  -3      255.03      289.60      8.73 o 
  -1   5  -4      103.68       97.66     12.62 o 
   1  -5   5      285.40      293.17     14.03 o 
   1  -5   6      310.07      300.69     14.13 o 
   1   5   7      955.36      972.86     21.03 o 
  -1   5  -8      808.49      886.25     18.00 o 
   1  -5   9       84.70       87.27     10.91 o 
   1  -5  10        3.43       19.29      9.95 o 
  -1   5 -11       67.87       73.09     10.16 o 
   1  -5  12      141.05      109.95     10.62 o 
   1   5  13      105.56      108.79     17.69 o 
   1  -5  14       33.05       23.38     17.46 o 
   1  -5  15       93.91       86.90     18.81 o 
   1  -5  16       18.92       25.73     18.34 o 
   1  -5  17       33.47       11.69     16.87 o 
   1   5  18       74.55       80.15     19.19 o 
   1   5  19        9.76       22.86     18.22 o 
  -1   6  17       41.79       43.90     20.40 o 
  -1   6  16       38.26       21.49     19.17 o 
  -1   6  15      272.02      258.32     21.94 o 
  -1  -6  14      122.72      102.79     20.41 o 
  -1  -6  13       16.78       24.71     17.70 o 
  -1  -6  12        9.07       16.86     14.81 o 
  -1  -6  11       43.54       37.22     14.39 o 
  -1   6  10       43.79       55.17     14.93 o 
  -1  -6   9        7.11        0.00     14.14 o 
   1   6  -8       89.56       71.23     14.37 o 
  -1   6   7      121.65      102.91     14.66 o 
  -1   6   6      133.30      131.43     21.67 o 
   1   6  -5      427.98      468.05     24.67 o 
  -1   6   4      442.04      444.92     24.36 o 
  -1  -6   3       22.64        0.00     12.62 o 
   1   6  -2      157.40      106.63     12.23 o 
  -1  -6   1     1023.55      913.52     16.82 o 
   1  -6   0       66.33       69.46     10.95 o 
   1  -6   1      955.67      947.33     19.55 o 
   1  -6   2      166.84      170.88     12.76 o 
   1   6   3       21.16       21.88     11.97 o 
  -1   6  -4      431.53      437.75     25.65 o 
  -1   6  -5      412.42      393.73     14.52 o 
  -1   6  -6      142.18      129.82     12.39 o 
   1  -6   7      129.49      109.58     11.30 o 
   1   6   8       86.88       76.08     14.71 o 
   1  -6   9        7.58        9.34     14.03 o 
  -1   6 -10       41.35       37.37     14.12 o 
   1   6  11       46.67       61.46     15.30 o 
  -1   6 -12        8.47       13.84     14.73 o 
  -1   6 -13       17.97       31.70     14.98 o 
   1   6  14      130.89      125.30     19.71 o 
   1   6  15      291.71      284.88     21.46 o 
   1   6  16       35.74       63.44     19.25 o 
   1   6  17       38.98       21.05     18.96 o 
  -1  -7  13       93.61      135.67     22.63 o 
  -1   7  12       36.57       50.75     16.75 o 
  -1   7  11       77.03       67.58     16.67 o 
  -1   7  10       54.82       51.89     16.19 o 
  -1  -7   9      103.77       90.69     16.53 o 
   1   7  -8       13.03        0.00     15.22 o 
   1   7  -7        5.16        2.46     14.91 o 
   1   7  -6       53.81       40.12     14.75 o 
   1  -7  -5       17.28       24.77     19.00 o 
   1   7  -4        7.41       25.61     18.74 o 
   1   7  -3       74.80       45.31     18.39 o 
   1  -7  -2       31.71       44.72     17.98 o 
  -1   7   1       56.34       60.22     15.57 o 
  -1  -7   0       45.34       47.51     15.41 o 
  -1  -7  -1       53.91       61.52     15.56 o 
   1   7   2       30.92       38.33     18.30 o 
   1   7   3       69.79       56.68     19.24 o 
  -1   7  -4        7.65       21.15     19.06 o 
  -1  -7  -5       16.26       19.88     13.12 o 
   1   7   6       50.18       43.90     14.82 o 
   1  -7   7        4.82        6.09     14.89 o 
  -1   7  -8       13.54       18.25     15.56 o 
   1  -7   9      106.19       93.65     16.75 o 
   1  -7  10       51.11       46.21     15.97 o 
   1   7  11       82.27       90.67     17.49 o 
   1  -7  12       38.80       61.23     16.73 o 
   1   7  13       96.24       93.05     17.67 o 
  -1   8   6        3.52       24.98     20.21 o 
   1  -8  -5        5.02       14.28     20.44 o 
   1  -8  -4       20.67       12.50     19.86 o 
  -1   8   3        3.89        6.83     20.51 o 
  -1   8   2      160.08      138.60     24.89 o 
   1   8  -1       51.14       45.33     19.42 o 
   1   8   0       49.00       42.57     16.83 o 
  -1   8  -1       47.91       33.25     20.71 o 
  -1   8  -2      152.72      181.15     22.55 o 
  -1   8  -3        3.66       14.88     21.35 o 
  -1  -8  -4       19.43        0.00     20.22 o 
  -1  -8  -5        5.33       18.57     21.24 o 
  -1   8  -6        3.54       17.89     21.32 o 
  -2   0  24       23.24       19.30     13.96 o 
  -2   0  22      119.05      109.30     13.56 o 
  -2   0  20       74.76       53.92     11.87 o 
  -2   0  18       22.46       19.15     10.47 o 
  -2   0  16      303.93      295.80     14.12 o 
  -2   0  14      481.02      433.01     14.27 o 
  -2   0  12      799.59      747.32     16.01 o 
  -2   0  10     1553.99     1459.48     18.53 o 
  -2   0   8     6775.10     7531.35     34.19 o 
  -2   0   6      370.84      427.48     12.37 o 
  -2   0   4      778.70      764.37     11.37 o 
  -2   0   2     8032.36     7322.39     28.86 o 
   2   0   2     7982.31     9323.06    132.59 o 
   2   0   4      737.81      610.25     13.38 o 
   2   0   6      351.08      342.88     16.08 o 
   2   0   8     6680.15     6839.01     44.84 o 
   2   0  10     1595.94     1356.96     16.68 o 
   2   0  12      812.05      714.79     15.14 o 
   2   0  14      471.73      401.77     19.41 o 
   2   0  16      284.44      317.83     15.04 o 
   2   0  18       20.95       21.18     13.19 o 
   2   0  20       70.66       56.57     11.96 o 
   2   0  22      120.53      105.50     13.53 o 
   2   0  24       22.81       41.11     13.41 o 
  -2  -1  24        1.48       15.91      9.87 o 
  -2  -1  23        3.51       13.10      9.55 o 
  -2  -1  22      101.40      104.42      9.53 o 
  -2   1  21       69.14       93.96      8.95 o 
  -2   1  20      486.76      447.12     12.53 o 
  -2  -1  19       77.37       75.70      9.36 o 
  -2   1  18      130.17      115.54     11.19 o 
  -2  -1  17       47.65       46.72      9.75 o 
  -2   1  16      510.22      448.74     13.30 o 
  -2  -1  15       83.60       72.43      9.02 o 
  -2  -1  14      102.80      103.34      8.97 o 
  -2  -1  13       29.60       28.62      7.85 o 
  -2   1  12        9.62        6.12      7.44 o 
  -2  -1  11      822.53      880.04      7.26 o 
  -2  -1  10     3684.29     4217.15     27.18 o 
  -2  -1   9     1528.60     1820.50     19.35 o 
  -2  -1   8     8911.91     8542.30     36.18 o 
  -2   1   7     6463.86     6486.27     28.33 o 
  -2  -1   6     5980.84     6368.54     38.02 o 
  -2   1   5    13409.10    14159.16    155.76 o 
  -2   1   4     6297.38     6462.20     26.45 o 
  -2  -1   3     1347.44     1770.64     12.55 o 
   2   1  -2     2681.05     3064.86     13.98 o 
  -2  -1   1     8404.08     9708.36     76.56 o 
   2  -1   0    39069.36    42363.12    219.10 o 
   2   1   1     8010.39     9182.84    101.43 o 
   2   1   2     2870.40     2999.32     16.96 o 
   2  -1   3     1365.98     1387.42     10.70 o 
   2   1   4     6336.97     6020.23     34.58 o 
   2  -1   5    12891.86    11953.72    135.76 o 
   2   1   6     6381.14     6160.76     27.49 o 
   2   1   7     6580.65     7378.19     99.80 o 
   2  -1   8     8805.73     8126.92     34.66 o 
   2   1   9     1509.88     1508.46     13.20 o 
   2  -1  10     3702.04     3799.71     20.55 o 
   2   1  11      785.33      753.11     10.11 o 
   2  -1  12       10.28       13.50      6.03 o 
   2  -1  13       29.54       34.39      6.72 o 
   2  -1  14      106.74      110.68      7.55 o 
   2  -1  15       85.24       78.70      7.75 o 
   2   1  16      522.38      448.76     12.98 o 
   2   1  17       44.77       28.80      9.19 o 
   2  -1  18      136.93      134.99     12.55 o 
   2   1  19       78.88       55.59      9.92 o 
   2   1  20      491.98      408.99     14.82 o 
   2  -1  21       72.61       58.77     10.50 o 
   2   1  22       95.35       98.11     11.31 o 
   2   1  23        3.34       17.01     10.78 o 
   2   1  24        1.56        7.54     12.68 o 
  -2   2  24       89.57      145.40     18.74 o 
  -2  -2  23      171.73      201.69     20.23 o 
  -2  -2  22       69.40       59.53     17.91 o 
  -2   2  21       90.54       75.22     11.89 o 
  -2   2  20      108.76      121.74     11.62 o 
  -2   2  19       35.63       34.66     10.45 o 
  -2   2  18      226.47      194.43     11.70 o 
  -2   2  17      172.44      155.36     11.26 o 
  -2   2  16       13.21        2.84      9.70 o 
  -2   2  15      438.11      452.01     12.98 o 
  -2  -2  14      331.54      316.05     12.74 o 
  -2  -2  13       53.04       38.47      9.28 o 
  -2   2  12      235.19      197.92     11.09 o 
  -2   2  11      250.40      228.99      9.35 o 
  -2   2  10      188.48      164.06      8.86 o 
  -2   2   9      392.86      409.00     13.83 o 
  -2  -2   8      816.84      800.27     10.24 o 
  -2   2   7     1321.37     1241.42     12.28 o 
   2  -2  -6     1239.10     1165.40      9.34 o 
   2  -2  -5     1389.05     1225.13      9.88 o 
   2   2  -4     1226.05     1286.42     13.46 o 
  -2  -2   3      347.21      412.04      9.78 o 
  -2  -2   2     8053.31     9664.75    124.89 o 
  -2  -2   1    22717.52    28628.80    242.79 o 
  -2   2   0    11910.51    13586.74    139.61 o 
   2   2   1    21230.64    24383.59    168.34 o 
  -2  -2  -2     8571.13    10694.73     57.53 o 
   2   2   3      343.00      417.95     10.71 o 
  -2  -2  -4     1313.52     1159.54      8.73 o 
   2   2   5     1415.03     1325.64     13.60 o 
   2  -2   6     1175.14     1174.57     13.21 o 
   2   2   7     1238.81     1105.62      8.98 o 
   2   2   8      868.19      867.45      9.19 o 
   2   2   9      367.33      363.68      7.90 o 
   2   2  10      193.90      183.22      8.16 o 
   2   2  11      234.43      212.19      7.30 o 
   2  -2  12      231.72      203.70     11.04 o 
   2  -2  13       55.67       52.34      7.45 o 
   2   2  14      311.04      310.65     13.05 o 
   2  -2  15      409.58      382.44     10.43 o 
   2  -2  16       12.46       14.02      8.13 o 
   2  -2  17      162.50      154.33      9.85 o 
   2  -2  18      230.89      220.04     10.38 o 
   2  -2  19       37.87       38.61     10.29 o 
   2   2  20      101.50       90.60     11.12 o 
   2  -2  21       84.48       58.39     17.99 o 
   2   2  22       74.27       72.71     17.36 o 
   2  -2  23      173.37      199.48     20.44 o 
   2   2  24       89.40       77.02     18.47 o 
  -2   3  23       42.01       71.30     19.02 o 
  -2   3  22      175.82      183.25     20.06 o 
  -2   3  21       71.30       98.47     17.97 o 
  -2   3  20       14.32       19.72     14.90 o 
  -2   3  19       18.61       36.48     15.82 o 
  -2  -3  18       36.60       31.34     14.91 o 
  -2  -3  17       55.41       35.65     15.49 o 
  -2  -3  16       20.75       12.03     11.44 o 
  -2   3  15      115.65      120.01     12.51 o 
  -2   3  14     1164.34      982.38     23.00 o 
  -2   3  13      147.05      166.41     11.66 o 
  -2  -3  12      707.11      701.17     14.99 o 
   2  -3 -11      213.73      200.29      9.35 o 
  -2   3  10     2041.56     1864.49     18.57 o 
   2  -3  -9      769.59      751.83     12.24 o 
  -2  -3   8     1111.98     1141.60     18.53 o 
  -2  -3   7      411.47      388.12      8.07 o 
   2   3  -6     3554.99     3958.21     27.95 o 
  -2  -3   5      607.67      588.17      8.35 o 
  -2   3   4      727.05      856.83     14.05 o 
  -2  -3   3     1031.64      958.81     12.61 o 
  -2  -3   2     2059.53     2198.99     18.01 o 
  -2  -3   1      998.33     1237.43     13.76 o 
   2   3   0      283.64      333.43      8.38 o 
   2  -3   1      935.47     1271.18     12.11 o 
   2   3   2     2022.46     2287.97     14.08 o 
   2   3   3     1103.82     1208.28     20.28 o 
  -2   3  -4      727.61      808.08     13.33 o 
   2  -3   5      575.38      598.62      8.30 o 
   2  -3   6     3637.94     3521.50     17.55 o 
   2  -3   7      386.15      408.33      8.74 o 
   2   3   8     1082.84     1078.89     15.12 o 
   2  -3   9      823.02      887.44     11.33 o 
   2   3  10     2072.99     1975.13     12.63 o 
   2   3  11      221.25      241.65      6.16 o 
   2  -3  12      686.05      669.08      9.78 o 
   2   3  13      139.64      137.24      7.51 o 
   2   3  14     1189.58     1085.13     13.02 o 
   2   3  15      123.86      123.33     13.04 o 
   2  -3  16       19.35       19.09     11.98 o 
   2   3  17       56.90       49.15     12.33 o 
   2  -3  18       35.75       38.58     11.72 o 
   2   3  19       19.90       20.28     13.01 o 
   2  -3  20       15.35       28.35     13.60 o 
   2   3  21       76.37       82.36     18.40 o 
   2  -3  22      175.03      171.90     20.36 o 
   2   3  23       44.79       65.07     18.56 o 
  -2   4  21       74.29       88.45     19.31 o 
  -2  -4  20       42.47       55.40     18.50 o 
  -2  -4  19       41.51       61.29     14.66 o 
   2  -4 -18        6.90        3.36     12.83 o 
   2  -4 -17       39.99       24.86     12.70 o 
  -2  -4  16       69.31       44.43     17.03 o 
   2  -4 -15      231.25      235.36     15.01 o 
   2  -4 -14      412.21      363.05     15.26 o 
   2  -4 -13      148.16      119.40     16.59 o 
  -2  -4  12       21.32       23.57      8.13 o 
   2  -4 -11        4.65        6.67      8.37 o 
  -2  -4  10      124.58      107.85      8.01 o 
  -2  -4   9      142.72      115.54      7.45 o 
  -2  -4   8      861.16      732.32     11.27 o 
   2  -4  -7      286.97      266.87      9.11 o 
  -2  -4   6      214.52      198.95      8.15 o 
   2   4  -5      201.46      209.12      8.31 o 
   2  -4  -4      819.70      888.72     15.98 o 
  -2  -4   3      799.75      781.63     17.36 o 
   2   4  -2     5406.00     6046.01     40.96 o 
   2  -4  -1       74.20       65.67      8.55 o 
   2  -4   0      339.11      399.19      9.45 o 
   2   4   1       70.46       73.58      7.93 o 
   2   4   2     5235.39     5983.91     28.45 o 
   2   4   3      752.27      873.79     22.37 o 
   2   4   4      809.65      873.70     16.51 o 
   2  -4   5      215.53      193.05     11.57 o 
   2   4   6      204.80      225.91     12.14 o 
   2   4   7      268.32      274.55      8.59 o 
   2  -4   8      868.75      876.71     12.39 o 
  -2  -4  -9      140.76      139.66     10.44 o 
   2   4  10      118.29      139.79      8.25 o 
   2   4  11        4.54       27.41      8.50 o 
   2   4  12       20.63       37.72      9.22 o 
   2  -4  13      138.22      138.56     12.73 o 
   2  -4  14      386.94      337.74     14.54 o 
   2  -4  15      231.63      222.73     13.85 o 
   2  -4  16       69.86       62.72     12.60 o 
   2  -4  17       37.96       45.01     12.54 o 
   2   4  18        7.30       23.06     13.03 o 
   2  -4  19       41.53       49.43     13.11 o 
   2   4  20       44.45       38.48     17.91 o 
   2   4  21       75.42       79.06     20.25 o 
  -2   5  19      133.03      131.85     20.09 o 
  -2  -5  18        2.60       10.05     18.07 o 
  -2  -5  17       41.33       37.20     16.65 o 
  -2  -5  16       33.07       13.89     18.15 o 
  -2   5  15        5.25        8.91     17.93 o 
  -2  -5  14       24.09       27.09     16.13 o 
  -2  -5  13       53.05        1.57     16.05 o 
  -2  -5  12      195.09      121.84     15.83 o 
   2  -5 -11      133.70      141.10     13.93 o 
   2  -5 -10       23.52       28.36     11.73 o 
  -2   5   9      137.57      152.84     15.38 o 
  -2  -5   8      420.46      500.16     17.04 o 
  -2   5   7      566.84      680.99     18.09 o 
  -2  -5   6     1791.09     1966.01     28.54 o 
  -2  -5   5      756.84      624.88     13.21 o 
  -2   5   4       36.75       28.44     11.79 o 
  -2   5   3       10.11        5.47      9.87 o 
  -2   5   2      668.03      681.60     13.54 o 
  -2   5   1      820.34      814.08     13.81 o 
   2   5   0      589.72      593.73     11.71 o 
  -2  -5  -1      818.16      847.91     13.29 o 
  -2  -5  -2      650.82      716.70     13.11 o 
  -2   5  -3        9.79        7.01      6.56 o 
   2  -5   4       37.06       58.41     12.66 o 
   2  -5   5      794.74      691.09     17.01 o 
  -2   5  -6     1757.03     1945.26     32.93 o 
   2   5   7      607.89      690.66     17.54 o 
   2   5   8      393.33      435.37     14.55 o 
   2   5   9      144.53      146.26     11.97 o 
   2   5  10       24.92       24.52     10.24 o 
  -2   5 -11      133.25      149.08     11.28 o 
   2  -5  12      188.32      176.44     11.49 o 
   2  -5  13       53.63       49.68     12.20 o 
   2  -5  14       25.42       34.09     12.28 o 
   2  -5  15        5.45        1.08     17.90 o 
   2   5  16       31.14       28.44     17.50 o 
   2   5  17       42.94       28.67     17.96 o 
   2  -5  18        2.54       10.76     17.25 o 
   2   5  19      133.45      119.88     20.87 o 
  -2  -6  17       21.57       21.27     20.06 o 
  -2   6  16       10.80       14.07     17.98 o 
  -2  -6  15       28.70       46.79     19.39 o 
  -2   6  14       16.51       22.71     17.66 o 
  -2   6  13      238.09      225.09     21.08 o 
   2   6 -12       14.58        3.09     14.00 o 
   2   6 -11        7.32        3.26     13.72 o 
  -2   6  10       38.75       45.11     14.54 o 
  -2   6   9      169.88      128.38     15.42 o 
  -2  -6   8        0.29        0.00     13.89 o 
   2   6  -7       32.68       10.63     15.75 o 
   2   6  -6       40.38       43.28     13.57 o 
   2   6  -5      127.63      102.31     13.91 o 
  -2   6   4      319.30      321.03     13.93 o 
   2  -6  -3      673.05      650.94     17.56 o 
   2   6  -2      313.62      306.78     13.14 o 
  -2   6   1      823.85      810.42     14.75 o 
  -2   6   0       67.81       54.31     10.57 o 
  -2   6  -1      867.35      908.32     23.15 o 
   2  -6   2      293.32      320.29     14.07 o 
   2   6   3      709.06      732.10     28.15 o 
   2  -6   4      310.02      296.90     13.30 o 
   2  -6   5      126.97      131.42     11.72 o 
   2  -6   6       40.16       48.81     10.84 o 
   2   6   7       34.77       33.30     10.95 o 
   2   6   8        0.30       10.45     10.98 o 
  -2   6  -9      159.77      142.21     15.58 o 
   2   6  10       40.99       59.58     14.82 o 
   2   6  11        7.47       22.08     14.57 o 
  -2   6 -12       13.73       23.69     14.31 o 
   2  -6  13      222.44      195.73     19.68 o 
   2  -6  14       16.83       15.27     17.59 o 
   2   6  15       30.69       26.62     18.15 o 
   2  -6  16       11.20        0.00     17.87 o 
   2   6  17       22.28       17.50     18.60 o 
   2   7 -13        9.40       30.63     15.74 o 
   2   7 -12       13.69       36.61     15.52 o 
   2   7 -11       62.44       62.18     15.96 o 
  -2  -7  10       83.51       83.83     16.07 o 
  -2  -7   9       18.71       29.44     15.25 o 
  -2  -7   8      103.38      120.23     15.83 o 
  -2   7   7        2.17        0.00     14.37 o 
  -2  -7   6      163.64      138.51     14.30 o 
   2  -7  -5       24.53       26.20     18.24 o 
  -2   7   4       20.53       21.50     17.97 o 
   2  -7  -3       17.45       26.67     17.92 o 
  -2  -7   2       22.21       23.52     15.35 o 
  -2   7   1       32.20       26.76     15.02 o 
   2  -7   0      436.23      422.96     17.76 o 
   2   7   1       34.24       38.30     17.86 o 
  -2   7  -2       21.10       27.36     18.30 o 
  -2  -7  -3       18.66       34.02     19.82 o 
   2   7   4       19.15       14.75     12.80 o 
  -2  -7  -5       26.18       28.26     13.51 o 
  -2   7  -6      175.35      133.16     15.92 o 
  -2   7  -7        2.31        8.94     14.95 o 
  -2   7  -8      105.67      106.03     16.43 o 
   2  -7   9       17.46       21.57     15.60 o 
   2  -7  10       83.67       75.05     16.91 o 
   2  -7  11       59.90       58.71     16.61 o 
   2   7  12       13.00       14.84     16.15 o 
   2  -7  13        8.87       29.26     17.08 o 
  -2   8   5      102.67       89.87     20.57 o 
   2  -8  -4       42.89       50.29     20.18 o 
  -2   8   3       18.07       42.11     20.52 o 
  -2   8   2       20.36       42.97     19.44 o 
   2  -8  -1       69.41       70.50     19.70 o 
  -2  -8   0      178.49      143.51     21.21 o 
   2   8   1       67.84       71.51     20.54 o 
  -2  -8  -2       20.64       27.75     21.59 o 
  -2  -8  -3       17.15        1.48     23.69 o 
  -2  -8  -4       44.92       32.46     21.15 o 
   2   8   5      109.52       95.28     22.18 o 
  -3   0  24       99.36      147.44     23.32 o 
  -3   0  22       92.74      102.09     16.53 o 
  -3   0  20       32.69       22.55     11.98 o 
  -3   0  18      352.50      324.83     13.90 o 
  -3   0  16      353.06      315.39     12.72 o 
  -3   0  14     3722.39     3450.89     28.55 o 
  -3   0  12       10.65        9.19      8.85 o 
  -3   0  10     1016.55     1052.16     16.76 o 
  -3   0   8      244.92      271.22     11.35 o 
  -3   0   6     2472.21     2436.61     20.20 o 
  -3   0   4      872.11      930.33      8.75 o 
  -3   0   2     1873.22     2257.00     15.93 o 
   3   0   0        4.86        7.00      4.98 o 
   3   0   2     1821.47     1897.09     13.87 o 
   3   0   4      908.11      900.54     12.88 o 
   3   0   6     2448.76     2181.43     26.37 o 
   3   0   8      244.99      243.50     15.16 o 
   3   0  10     1015.14     1012.23     23.50 o 
   3   0  12       11.38       31.65      9.92 o 
   3   0  14     3659.57     3378.18     30.26 o 
   3   0  16      361.45      339.71     20.16 o 
   3   0  18      347.26      346.08     15.91 o 
   3   0  20       31.12       22.93     11.74 o 
   3   0  22       89.94       84.68     12.98 o 
   3   0  24      103.54       74.73     17.06 o 
  -3   1  24       39.24       57.69     11.85 o 
  -3   1  23       24.68       39.80     11.54 o 
  -3   1  22       47.95       74.42      9.89 o 
  -3  -1  21       99.57       92.62      8.94 o 
  -3   1  20       23.20       24.20      8.35 o 
  -3  -1  19        2.72       10.63      7.68 o 
  -3   1  18       93.34       81.47      8.38 o 
  -3   1  17       32.50       37.14      9.77 o 
  -3   1  16      485.47      456.47     13.11 o 
  -3   1  15      341.64      308.57     11.07 o 
  -3  -1  14      318.53      308.28     12.44 o 
  -3   1  13      931.32      950.37     14.45 o 
  -3   1  12      132.64      117.22      7.96 o 
  -3   1  11      355.72      347.52      9.09 o 
  -3  -1  10     1333.05     1346.42     14.34 o 
  -3  -1   9     2771.81     2901.31     18.71 o 
  -3   1   8     2518.94     2695.02     17.73 o 
  -3   1   7     2079.38     2140.60     19.35 o 
  -3  -1   6     1776.47     1648.20     17.27 o 
  -3   1   5      399.43      373.98     11.90 o 
  -3   1   4     4952.94     5894.10     28.88 o 
   3  -1  -3     1745.48     2136.65     18.37 o 
  -3  -1   2     8177.86     8976.01     36.83 o 
  -3   1   1     2552.01     3261.53     19.37 o 
   3   1   0      251.92      309.05      6.29 o 
   3  -1   1     2506.16     2711.91     16.19 o 
   3  -1   2     8148.07     7447.27     34.81 o 
   3   1   3     1847.43     1736.46     10.53 o 
   3   1   4     4920.08     4454.77     22.44 o 
   3   1   5      394.95      340.02      8.17 o 
   3  -1   6     1862.59     1541.13     13.63 o 
   3  -1   7     2108.15     2008.58     15.33 o 
   3  -1   8     2395.66     2247.93     16.91 o 
   3  -1   9     2970.96     2937.27     23.81 o 
   3  -1  10     1315.26     1250.45     13.30 o 
   3   1  11      349.27      320.64      9.35 o 
   3  -1  12      140.94      135.15      7.25 o 
   3  -1  13      975.41      969.57     12.51 o 
   3  -1  14      319.43      311.60      8.63 o 
   3  -1  15      344.01      305.94     10.32 o 
   3   1  16      463.68      406.70     11.54 o 
   3  -1  17       30.30       22.53      8.26 o 
   3  -1  18       95.13       89.87     12.01 o 
   3  -1  19        2.81        0.00      9.53 o 
   3   1  20       23.04        2.97      9.96 o 
   3  -1  21      103.05       65.91     12.01 o 
   3   1  22       48.90       43.32     12.45 o 
   3  -1  23       25.86       21.92     14.35 o 
   3  -1  24       36.70       28.46     12.77 o 
  -3   2  24       70.40       86.99     17.66 o 
  -3  -2  23       31.45       55.81     21.00 o 
  -3   2  22       37.00       36.04     14.04 o 
  -3   2  21       79.51      105.29     12.67 o 
  -3  -2  20      133.65      112.53     12.05 o 
  -3   2  19      173.29      133.01     11.86 o 
  -3   2  18       92.48       84.42     11.35 o 
  -3  -2  17       68.38       72.55     10.76 o 
  -3   2  16      319.49      271.87     12.64 o 
  -3  -2  15      441.65      416.30     12.80 o 
  -3   2  14      572.13      551.07     13.02 o 
  -3   2  13      857.80      745.40     17.82 o 
  -3   2  12       46.08       57.07      8.98 o 
  -3   2  11       71.32       62.87      8.49 o 
  -3   2  10     1553.00     1434.92     20.07 o 
  -3   2   9     1995.29     1958.45     22.42 o 
  -3  -2   8      966.49     1029.87     17.53 o 
  -3   2   7     1525.77     1830.92     19.41 o 
  -3  -2   6      599.52      644.69     10.00 o 
  -3   2   5       39.32       48.42      6.91 o 
  -3   2   4      772.39     1021.66     12.34 o 
  -3   2   3      811.67      833.47     12.52 o 
  -3  -2   2     2932.26     3100.14     19.06 o 
  -3  -2   1      672.50      615.00      9.74 o 
   3  -2   0     3439.00     3489.85     24.33 o 
   3   2   1      717.33      635.72     14.64 o 
  -3   2  -2     2807.74     3110.47     24.13 o 
  -3   2  -3      814.32      878.67     14.77 o 
   3   2   4      764.44      903.81     14.77 o 
   3   2   5       40.06       34.31      8.13 o 
  -3   2  -6      565.72      600.96     11.43 o 
   3  -2   7     1597.28     1574.07     18.95 o 
   3   2   8      911.77      824.75     10.21 o 
   3  -2   9     1895.98     1800.42     20.99 o 
   3   2  10     1655.23     1488.44     14.86 o 
   3   2  11       73.94       56.53      7.16 o 
   3  -2  12       46.10       41.78      7.66 o 
   3   2  13      819.78      703.15     11.33 o 
   3  -2  14      597.74      565.59     11.21 o 
   3  -2  15      415.83      399.84     14.59 o 
   3   2  16      342.31      341.32     14.32 o 
   3  -2  17       64.31       54.21      9.07 o 
   3  -2  18       97.72       82.07      9.62 o 
   3   2  19      182.59      163.90     10.80 o 
   3   2  20      132.24      116.36     17.13 o 
   3   2  21       79.81       92.37     18.08 o 
   3  -2  22       36.51       48.16     17.37 o 
   3  -2  23       30.67       27.90     17.45 o 
   3  -2  24       74.89       80.34     20.43 o 
  -3  -3  23       27.92       40.81     20.19 o 
  -3  -3  22       27.31       57.91     24.61 o 
  -3  -3  21       56.80       57.68     21.71 o 
  -3   3  20       69.60       53.52     17.84 o 
  -3  -3  19       12.58       40.03     19.17 o 
  -3  -3  18       30.05       25.04     15.99 o 
  -3   3  17      110.67      112.64     11.40 o 
  -3   3  16       97.68      102.19     10.84 o 
  -3   3  15       21.82       40.22     10.63 o 
  -3   3  14      298.00      285.12     16.41 o 
  -3  -3  13      124.44      134.72      9.46 o 
  -3  -3  12      496.28      491.87     14.35 o 
   3  -3 -11       26.27       21.55     10.92 o 
   3  -3 -10     1372.16     1223.71     21.97 o 
  -3   3   9     1386.60     1314.27     21.70 o 
  -3   3   8     3031.20     2951.49     17.48 o 
   3   3  -7      183.51      231.01      8.72 o 
  -3  -3   6     1091.34     1204.39     15.45 o 
   3  -3  -5       68.33       77.84      5.00 o 
   3  -3  -4     1863.03     2491.87     14.19 o 
   3  -3  -3     1207.24     1267.48     15.46 o 
   3   3  -2      316.06      347.50      8.25 o 
  -3  -3   1      123.98      116.69      7.76 o 
   3   3   0       23.70       33.45      6.56 o 
  -3  -3  -1      131.18      121.42      6.79 o 
  -3  -3  -2      338.58      374.15     14.78 o 
   3   3   3     1293.40     1342.98     20.89 o 
   3   3   4     1751.78     2102.27     22.20 o 
   3   3   5       67.49       74.05      9.70 o 
  -3   3  -6     1061.30      987.71      8.99 o 
  -3  -3  -7      194.37      229.12      6.51 o 
  -3  -3  -8     3053.99     3181.14     30.04 o 
   3   3   9     1452.33     1335.55     19.84 o 
   3   3  10     1384.50     1271.52     10.63 o 
   3  -3  11       25.49       20.03      5.11 o 
   3   3  12      526.44      509.68      8.99 o 
   3  -3  13      127.82      119.95      7.25 o 
   3  -3  14      293.49      301.93     13.98 o 
   3   3  15       23.36       39.78     12.21 o 
   3  -3  16      102.88       99.95     13.11 o 
   3  -3  17      104.59      104.29     13.20 o 
   3  -3  18       32.11       38.67     12.95 o 
   3  -3  19       12.14       35.83     13.42 o 
   3  -3  20       74.11       71.84     13.64 o 
   3  -3  21       60.07       63.61     14.52 o 
   3  -3  22       25.71       33.92     18.08 o 
   3  -3  23       29.46       43.54     20.05 o 
  -3  -4  21       46.98       56.09     17.87 o 
  -3   4  20       49.49       55.82     16.46 o 
  -3  -4  19        1.59        0.00     15.88 o 
  -3  -4  18       86.46       84.88     14.75 o 
  -3  -4  17       11.35        0.00     17.24 o 
   3  -4 -16       74.66       79.65     14.07 o 
  -3   4  15       13.87       22.66     12.84 o 
  -3   4  14      376.60      350.75     15.26 o 
  -3   4  13        0.95       20.20     13.24 o 
  -3  -4  12      445.59      416.04     18.42 o 
  -3   4  11       85.76       76.77     15.16 o 
  -3   4  10      498.86      419.52     13.76 o 
  -3   4   9       87.02       77.73      6.11 o 
  -3   4   8     1010.43      924.52     10.66 o 
  -3   4   7      240.70      226.92      6.30 o 
   3  -4  -6      279.48      277.07     13.18 o 
  -3   4   5      281.90      368.68      8.69 o 
   3  -4  -4      234.83      240.74      7.56 o 
  -3   4   3      177.98      203.69     10.52 o 
  -3  -4   2     1471.91     1559.70     15.71 o 
   3   4  -1      716.46      669.58     13.45 o 
  -3  -4   0     1891.10     1912.07     17.65 o 
   3   4   1      765.64      736.73     11.16 o 
  -3  -4  -2     1449.23     1717.88     16.07 o 
  -3  -4  -3      190.84      164.16      9.59 o 
   3  -4   4      246.66      255.97     13.09 o 
  -3   4  -5      294.79      327.63     13.12 o 
   3   4   6      286.87      286.62     13.87 o 
  -3   4  -7      233.00      258.80     13.17 o 
  -3  -4  -8     1025.61     1088.55     18.35 o 
  -3   4  -9       85.57       65.61      8.84 o 
  -3   4 -10      526.84      453.65     12.62 o 
   3   4  11       80.60       82.57     11.50 o 
   3  -4  12      438.25      406.79     14.69 o 
   3  -4  13        0.98       35.12     12.52 o 
   3   4  14      372.90      371.77     14.86 o 
   3  -4  15       13.56       21.16     12.56 o 
   3  -4  16       75.07       76.80     15.58 o 
   3  -4  17       10.73       20.16     12.93 o 
   3   4  18       90.68      115.65     14.17 o 
   3   4  19        1.49        0.00     13.35 o 
   3   4  20       49.29       61.52     14.30 o 
   3  -4  21       48.62       51.19     18.34 o 
  -3   5  19       13.43       20.83     18.54 o 
  -3  -5  18        6.62       10.07     18.25 o 
  -3  -5  17       10.00       39.78     16.89 o 
  -3   5  16        6.56        7.71     17.52 o 
   3  -5 -15      228.25      247.03     15.47 o 
   3  -5 -14      136.17      123.22     18.47 o 
  -3  -5  13       86.27       91.78     17.59 o 
  -3   5  12       71.41       59.56     15.95 o 
  -3  -5  11       76.12       63.83     11.20 o 
  -3   5  10      789.52      764.02     21.89 o 
   3   5  -9      140.51      132.33     12.34 o 
  -3  -5   8      663.09      707.99     18.51 o 
  -3   5   7      562.35      618.84     17.82 o 
  -3   5   6       58.67       58.82     12.56 o 
  -3  -5   5      617.98      553.13     11.99 o 
  -3  -5   4      294.82      263.99     13.39 o 
  -3  -5   3      509.00      483.05     12.98 o 
  -3   5   2       96.39       90.26      9.85 o 
  -3  -5   1       13.67       11.95      9.31 o 
  -3  -5   0        0.70       11.50      8.91 o 
   3  -5   1       12.81       13.46      8.54 o 
  -3  -5  -2      101.24      101.25      9.70 o 
  -3   5  -3      538.50      602.92     24.01 o 
   3   5   4      276.47      284.43     15.94 o 
   3  -5   5      621.31      708.11     25.04 o 
   3   5   6       62.01       61.49     13.86 o 
   3  -5   7      599.14      627.89     18.06 o 
   3  -5   8      680.16      688.49     18.13 o 
   3   5   9      143.34      151.06     12.30 o 
  -3   5 -10      801.56      756.46     17.49 o 
   3  -5  11       71.21       73.21     11.25 o 
   3  -5  12       75.37       66.81     12.65 o 
   3   5  13       92.38       96.24     12.24 o 
   3  -5  14      130.27      121.57     13.46 o 
   3  -5  15      232.38      236.32     15.23 o 
   3  -5  16        6.46       18.71     18.09 o 
   3  -5  17       10.66       10.85     16.55 o 
   3  -5  18        6.30        0.00     19.45 o 
   3   5  19       14.37       16.93     19.96 o 
  -3   6  16       32.17       72.60     19.72 o 
  -3  -6  15      125.42      143.16     20.28 o 
  -3   6  14       48.47       60.27     19.60 o 
  -3  -6  13       90.14       80.24     18.29 o 
  -3  -6  12       22.47       47.31     14.29 o 
  -3  -6  11       32.69       45.06     14.12 o 
  -3   6  10       25.68       25.23     13.91 o 
  -3  -6   9       22.33       25.99     13.56 o 
  -3  -6   8       89.02       96.71     14.18 o 
   3   6  -7      180.98      197.30     15.12 o 
   3   6  -6      217.26      215.81     14.70 o 
  -3   6   5      443.24      394.48     16.20 o 
  -3   6   4       29.02       27.67     11.76 o 
  -3  -6   3      163.59      138.29     12.62 o 
   3   6  -2      232.22      214.75     11.88 o 
   3  -6  -1      647.95      634.26     18.05 o 
   3  -6   0      620.24      577.07     17.95 o 
   3   6   1      645.34      653.07     22.22 o 
  -3  -6  -2      219.45      233.13     13.92 o 
   3   6   3      175.43      164.91     13.86 o 
   3  -6   4       28.98       44.32     12.02 o 
   3   6   5      469.50      427.61     15.39 o 
   3   6   6      202.85      182.83     13.55 o 
  -3   6  -7      171.52      175.06     12.97 o 
   3   6   8       95.34      104.09     12.15 o 
   3   6   9       21.35       34.80     11.84 o 
   3   6  10       27.54       28.17     12.04 o 
  -3   6 -11       33.46       51.40     14.90 o 
  -3   6 -12       23.33       40.31     14.67 o 
   3   6  13       87.32       84.03     18.05 o 
   3   6  14       45.38       45.65     18.48 o 
   3  -6  15      117.18      113.89     20.13 o 
   3   6  16       34.29       59.23     20.50 o 
  -3   7  12       54.08       71.46     16.14 o 
  -3   7  11       84.48       82.12     16.10 o 
  -3   7  10       10.68        5.21     15.09 o 
  -3   7   9       30.90       33.88     15.38 o 
  -3   7   8        0.64       15.65     14.73 o 
  -3  -7   7       58.49       58.81     15.08 o 
   3   7  -6       35.99       47.13     18.16 o 
  -3   7   5       27.11       17.70     17.59 o 
   3  -7  -4       39.23       61.42     17.77 o 
  -3   7   3      148.07      133.95     18.26 o 
   3   7  -2       47.29       35.58     15.59 o 
  -3   7   1       38.57       35.02     15.08 o 
  -3  -7   0        3.26       16.97     15.20 o 
   3   7   1       41.04       55.09     18.81 o 
  -3   7  -2       48.82       61.21     18.51 o 
  -3  -7  -3      140.49      142.37     20.36 o 
   3   7   4       41.10       48.67     12.13 o 
   3   7   5       28.14       22.50     11.33 o 
  -3   7  -6       33.85       43.21     15.41 o 
   3   7   7       62.67       80.77     16.04 o 
   3   7   8        0.60        0.00     15.91 o 
   3  -7   9       31.22       34.12     16.16 o 
   3   7  10       11.45       26.70     16.09 o 
   3   7  11       89.93      108.24     17.41 o 
  -3   7 -12       50.44       64.25     17.27 o 
  -3   8   5       36.94       49.30     19.60 o 
  -3   8   4        2.98        9.96     19.81 o 
   3  -8  -3        0.57       14.78     19.98 o 
   3  -8  -2       41.32       35.86     19.49 o 
   3  -8  -1      121.98      100.33     17.46 o 
   3   8   0        0.10       12.12     19.88 o 
   3   8   1      113.74      103.22     21.53 o 
  -3   8  -2       40.27       26.68     20.91 o 
  -3   8  -3        0.56        0.00     20.46 o 
  -3  -8  -4        2.80       25.42     21.15 o 
  -3   8  -5       39.59       36.52     21.95 o 
  -4   0  24      101.79      108.27     15.97 o 
  -4   0  22       80.74       87.16     16.29 o 
  -4   0  20      557.60      600.95     21.66 o 
  -4   0  18      154.01      146.21     12.99 o 
  -4   0  16     2252.31     2304.51     29.20 o 
  -4   0  14      124.88      123.19     10.48 o 
  -4   0  12     1614.90     1686.57     23.10 o 
  -4   0  10      378.44      380.96      9.58 o 
  -4   0   8      568.46      543.98      9.66 o 
  -4   0   6     8047.62     7941.34     47.44 o 
  -4   0   4    27276.83    30448.69    174.30 o 
  -4   0   2    14994.47    18718.65    125.74 o 
   4   0   0    13512.31    13637.85    121.78 o 
   4   0   2    14945.68    15672.78    143.57 o 
   4   0   4    27255.97    27017.57    216.85 o 
   4   0   6     8187.79     7473.90     46.12 o 
   4   0   8      609.63      536.99     19.48 o 
   4   0  10      355.38      317.17     17.91 o 
   4   0  12     1620.76     1626.06     30.98 o 
   4   0  14      132.49      162.88     12.99 o 
   4   0  16     2290.73     1851.47     34.42 o 
   4   0  18      165.17      208.10     14.55 o 
   4   0  20      565.58      496.99     18.60 o 
   4   0  22       84.77       68.33     15.47 o 
   4   0  24      103.93       99.89     17.59 o 
  -4   1  24        0.56       10.10     17.23 o 
  -4   1  23       47.00       62.21     13.27 o 
  -4  -1  22       51.39       84.73     11.59 o 
  -4   1  21       36.15       52.46     11.10 o 
  -4  -1  20       75.83       81.56      9.90 o 
  -4  -1  19        3.78       12.49      9.90 o 
  -4   1  18      977.69      956.29     27.54 o 
  -4   1  17      383.04      368.66     10.95 o 
  -4   1  16      752.49      708.44     12.30 o 
  -4   1  15      457.40      523.71     15.15 o 
  -4  -1  14      119.17       95.91      9.03 o 
  -4   1  13      199.55      185.86      9.48 o 
  -4  -1  12       87.16      102.40      8.67 o 
  -4   1  11      118.06      112.49      7.71 o 
  -4   1  10     2973.09     2956.84     11.97 o 
  -4   1   9     3169.97     3274.36     13.40 o 
   4  -1  -8      648.63      717.13      8.01 o 
  -4  -1   7     4207.77     4356.99     25.24 o 
  -4   1   6     2652.72     2955.32     14.38 o 
  -4  -1   5      871.24      957.98     11.74 o 
  -4   1   4     1376.56     1456.25     14.29 o 
  -4  -1   3      558.12      531.74      8.95 o 
   4  -1  -2      272.89      354.88      9.61 o 
   4   1  -1     3176.54     3593.55     15.70 o 
   4   1   0    16662.13    19171.46    129.75 o 
   4   1   1     3248.62     3088.81     13.82 o 
   4   1   2      292.47      282.46      6.83 o 
   4   1   3      521.68      447.05      8.01 o 
   4   1   4     1453.61     1387.93     14.91 o 
   4  -1   5      931.12      902.02     14.72 o 
   4   1   6     2621.94     2561.96     20.68 o 
   4  -1   7     4124.67     3741.33     25.20 o 
   4  -1   8      666.04      680.91     14.44 o 
   4   1   9     3316.91     3193.70     26.00 o 
   4  -1  10     2977.09     2755.34     25.21 o 
   4   1  11      122.26      119.45      7.39 o 
   4  -1  12       87.63      107.18      7.04 o 
   4   1  13      186.80      187.63      8.40 o 
   4   1  14      121.61      125.86      8.38 o 
   4  -1  15      426.49      363.13     12.29 o 
   4   1  16      728.38      684.60     12.99 o 
   4  -1  17      359.79      334.11     11.66 o 
   4  -1  18      975.96      812.16     14.63 o 
   4   1  19        3.64        5.47      9.28 o 
   4  -1  20       73.40       62.26     11.63 o 
   4   1  21       34.38       25.11     11.77 o 
   4  -1  22       50.90       32.89     12.68 o 
   4   1  23       46.86       26.38     12.96 o 
   4   1  24        0.52        0.00     12.94 o 
  -4  -2  23       33.84       59.51     20.38 o 
  -4   2  22      139.21      156.53     14.19 o 
  -4   2  21      150.82      168.13     15.64 o 
  -4   2  20      177.15      173.23     14.64 o 
  -4  -2  19      246.08      240.40     14.25 o 
  -4   2  18        7.35        6.57     12.09 o 
  -4  -2  17      122.40      104.70     12.19 o 
  -4   2  16     1358.95     1183.41     23.88 o 
  -4   2  15     1678.38     1764.81     21.76 o 
  -4   2  14     1413.21     1348.47     23.43 o 
  -4   2  13      289.74      301.77     12.04 o 
  -4   2  12        4.85       13.86      9.14 o 
  -4   2  11       71.82       86.16     11.13 o 
  -4   2  10      346.94      360.41     12.89 o 
  -4  -2   9       58.55       57.46      8.18 o 
  -4   2   8      511.48      525.06     12.20 o 
  -4  -2   7     1104.68     1166.40     19.11 o 
  -4  -2   6     2473.59     2610.22     24.04 o 
   4   2  -5     2535.17     3005.43     20.81 o 
  -4   2   4      121.43      141.70      8.04 o 
   4   2  -3       44.21       43.92      7.62 o 
   4   2  -2      127.79      140.08      8.41 o 
   4   2  -1      178.19      218.59      9.24 o 
  -4  -2   0     1711.68     2275.17     12.08 o 
  -4   2  -1      170.04      211.33     11.94 o 
  -4   2  -2      122.47      139.98     11.58 o 
   4  -2   3       41.79       35.87      8.61 o 
  -4   2  -4      118.48      122.72      9.16 o 
   4  -2   5     2448.05     2287.02     17.92 o 
   4   2   6     2604.75     2732.10     24.02 o 
   4   2   7     1058.26     1001.84     17.30 o 
   4  -2   8      503.28      478.66     13.95 o 
   4   2   9       62.51       59.22     10.95 o 
   4   2  10      359.89      321.94     11.44 o 
   4   2  11       76.97       83.09      7.09 o 
   4   2  12        4.96       20.22      7.72 o 
   4   2  13      270.64      241.83     10.00 o 
   4  -2  14     1487.25     1346.19     16.72 o 
   4   2  15     1709.95     1564.38     16.41 o 
   4   2  16     1366.66     1218.17     15.51 o 
   4  -2  17      127.09       95.82     10.68 o 
   4  -2  18        6.89        3.37      9.22 o 
   4  -2  19      246.88      199.56     11.11 o 
   4  -2  20      186.40      168.02     14.70 o 
   4  -2  21      150.91      145.86     15.10 o 
   4  -2  22      138.34      146.71     20.04 o 
   4   2  23       34.85       19.28     18.21 o 
  -4  -3  22       80.38       96.43     22.16 o 
  -4   3  21       18.46       40.39     19.21 o 
  -4  -3  20       44.32       35.10     18.82 o 
  -4   3  19        7.95       16.02     17.60 o 
  -4  -3  18       20.88       26.57     18.67 o 
  -4   3  17      105.09      110.44     12.85 o 
  -4   3  16      804.73      860.04     20.93 o 
  -4   3  15      564.04      644.66     15.74 o 
  -4   3  14     1349.13     1359.68     26.26 o 
  -4   3  13      101.95       90.68     12.84 o 
  -4  -3  12      878.31      798.85     20.58 o 
  -4  -3  11      644.69      643.02     18.73 o 
   4  -3 -10       39.02       40.44     11.69 o 
  -4   3   9      121.89      117.14     11.06 o 
  -4   3   8      359.59      322.60     12.27 o 
   4   3  -7       69.41       64.60      9.38 o 
   4   3  -6     1000.57     1140.52     20.72 o 
   4  -3  -5      344.71      349.12     10.67 o 
   4   3  -4      263.30      324.52      9.62 o 
   4  -3  -3      172.90      179.84      7.83 o 
  -4   3   2       14.67        4.14      7.40 o 
  -4   3   1      319.28      282.84      8.76 o 
  -4   3   0        0.03        6.43      6.28 o 
  -4  -3  -1      335.19      315.08      9.70 o 
   4   3   2       14.69       15.59      6.62 o 
   4   3   3      172.32      199.75     14.29 o 
   4   3   4      245.95      272.50     12.83 o 
   4   3   5      334.00      308.38     13.37 o 
   4   3   6      972.44      980.12     17.96 o 
   4   3   7       69.08       77.17     10.52 o 
  -4   3  -8      364.76      292.83      4.36 o 
   4   3   9      127.13      112.12      4.77 o 
   4   3  10       41.64       36.60      5.06 o 
   4   3  11      604.98      590.97     17.62 o 
   4   3  12      909.52      838.08     11.53 o 
   4   3  13      107.37       85.02      7.54 o 
   4  -3  14     1301.94     1227.90     25.57 o 
   4  -3  15      527.91      562.79     16.76 o 
   4  -3  16      805.46      751.04     18.33 o 
   4   3  17       98.49       92.50     13.39 o 
   4  -3  18       20.54       16.24     12.99 o 
   4   3  19        8.52       16.69     13.57 o 
   4  -3  20       45.97       30.51     13.23 o 
   4   3  21       19.79       34.51     14.77 o 
   4  -3  22       75.60       62.25     15.41 o 
  -4   4  21       24.30       12.37     18.56 o 
   4  -4 -20       16.76       24.81     18.14 o 
   4  -4 -19       99.42       88.35     17.01 o 
  -4   4  18        0.49        0.00     15.04 o 
  -4  -4  17        8.74        0.00     13.96 o 
  -4   4  16       31.05       37.49     15.36 o 
  -4   4  15       59.98       57.97     13.95 o 
  -4  -4  14     1298.68     1124.86     25.88 o 
  -4  -4  13      141.36      136.37     17.09 o 
  -4  -4  12      177.99      188.95     14.25 o 
  -4  -4  11       38.97       69.83     13.17 o 
   4   4 -10      141.68      118.27     11.39 o 
  -4  -4   9      118.56      117.07     11.21 o 
  -4   4   8       58.05       58.67     11.19 o 
   4   4  -7       12.63        4.99     10.11 o 
  -4   4   6      904.92     1008.19     24.13 o 
  -4  -4   5      132.45      128.65      6.25 o 
  -4  -4   4      135.02      129.74      5.53 o 
   4   4  -3      162.03      138.06      9.36 o 
   4   4  -2       51.72       43.18      9.03 o 
  -4   4   1     1255.71     1203.13     14.31 o 
  -4   4   0      119.06      118.85      8.33 o 
   4   4   1     1242.35     1300.62     16.39 o 
   4   4   2       50.39       53.09      9.26 o 
   4   4   3      170.43      141.04     16.85 o 
   4   4   4      144.31      146.84     12.78 o 
   4   4   5      123.63       96.98     13.22 o 
   4   4   6      897.86      931.09     21.09 o 
   4   4   7       12.04       21.11     11.88 o 
   4   4   8       57.83       70.12     12.35 o 
   4   4   9      123.82      129.13     13.66 o 
   4   4  10      142.15      125.32     13.15 o 
   4  -4  11       38.60       58.78     14.17 o 
   4   4  12      181.56      194.55     11.74 o 
   4   4  13      149.66      151.47     11.22 o 
   4   4  14     1334.22     1232.29     26.87 o 
   4  -4  15       60.71       79.66     13.54 o 
   4  -4  16       29.68       47.97     13.23 o 
   4  -4  17        9.37       10.23     13.62 o 
   4   4  18        0.47        1.36     12.90 o 
   4  -4  19       93.37       95.36     15.23 o 
   4   4  20       15.65       27.74     13.77 o 
   4  -4  21       26.06       22.14     15.34 o 
  -4  -5  19       19.40       27.24     29.08 o 
  -4  -5  18       24.43       25.68     23.96 o 
  -4  -5  17      161.52      136.22     21.59 o 
   4  -5 -16       90.84      102.76     19.86 o 
  -4   5  15       71.78       91.56     15.64 o 
   4  -5 -14      165.73      191.01     16.84 o 
   4  -5 -13      181.40      200.26     18.10 o 
  -4  -5  12       45.32       32.76     13.56 o 
  -4   5  11      193.14      168.09     13.09 o 
   4   5 -10       29.80       30.32     12.25 o 
  -4   5   9      371.00      365.74     16.61 o 
  -4   5   8      415.78      469.62     17.83 o 
  -4   5   7       98.26       78.11     13.54 o 
   4  -5  -6      205.38      253.91     15.92 o 
   4  -5  -5      237.20      222.36     19.20 o 
  -4   5   4      234.51      205.32     12.99 o 
  -4  -5   3       73.00       48.89     10.78 o 
  -4   5   2       55.53       30.86      9.53 o 
  -4  -5   1     1220.66     1154.20     14.65 o 
   4   5   0        3.67       10.62      9.73 o 
   4  -5   1     1226.25     1352.50     29.81 o 
  -4  -5  -2       57.37       50.31     10.31 o 
   4   5   3       77.26       52.56     19.78 o 
   4   5   4      228.32      258.74     16.24 o 
  -4   5  -5      243.90      242.35     18.94 o 
  -4   5  -6      211.38      250.31     15.67 o 
  -4   5  -7       97.86       92.65     14.33 o 
   4  -5   8      425.10      448.08     17.25 o 
   4   5   9      356.58      340.79     16.15 o 
   4   5  10       27.79       34.49     12.03 o 
   4  -5  11      203.62      171.72     12.47 o 
   4  -5  12       42.45       66.13     12.93 o 
   4  -5  13      176.04      198.23     14.42 o 
   4  -5  14      165.02      188.14     15.03 o 
   4  -5  15       69.28       81.85     14.30 o 
   4   5  16       93.27       94.82     13.99 o 
   4  -5  17      163.17      143.44     20.83 o 
   4  -5  18       26.20       36.88     18.26 o 
   4  -5  19       20.65       18.70     19.56 o 
  -4   6  16      100.09      114.33     21.86 o 
  -4  -6  15       73.02       96.05     21.52 o 
  -4   6  14       11.06       29.26     20.75 o 
  -4  -6  13      132.97      150.09     21.75 o 
  -4  -6  12      107.97      122.37     15.10 o 
  -4   6  11       65.52       68.57     14.92 o 
  -4  -6  10       66.25       58.53     14.23 o 
   4   6  -9      261.26      269.06     16.10 o 
  -4   6   8        0.11       13.19     13.49 o 
  -4   6   7       36.75       28.66     13.16 o 
  -4   6   6       15.41       36.46     13.22 o 
   4   6  -5       52.37       38.17     13.18 o 
   4   6  -4      529.17      467.59     16.76 o 
  -4  -6   3      695.75      602.18     23.72 o 
   4  -6  -2        1.77        0.97     10.47 o 
  -4   6   1      358.16      348.91     16.41 o 
  -4  -6   0      329.72      301.49     15.83 o 
  -4   6  -1      359.19      370.51     20.16 o 
  -4   6  -2        1.79       10.13     18.27 o 
   4   6   3      661.81      648.46     23.64 o 
  -4   6  -4      542.78      551.42     18.33 o 
   4   6   5       48.85       60.10     15.46 o 
   4   6   6       16.49       38.87     11.70 o 
   4  -6   7       38.91       40.49     12.02 o 
   4   6   8        0.12       24.80     11.95 o 
   4  -6   9      269.80      293.48     14.14 o 
   4   6  10       63.56       71.67     12.87 o 
   4  -6  11       68.16       78.23     12.77 o 
   4   6  12      114.95      110.82     15.76 o 
   4  -6  13      139.44      129.05     19.18 o 
   4   6  14       10.33       15.34     19.25 o 
   4   6  15       74.17       79.54     20.26 o 
   4  -6  16      105.44      109.80     20.51 o 
  -4  -7  12       57.81       52.10     20.76 o 
  -4  -7  11       15.96       44.66     19.90 o 
  -4  -7  10       56.01       73.28     18.42 o 
  -4   7   9       81.21       84.20     18.65 o 
  -4  -7   8       13.81       33.05     18.14 o 
   4   7  -7      165.79      142.31     18.14 o 
   4   7  -6       86.40       89.81     18.19 o 
  -4   7   5      121.11      142.69     18.60 o 
  -4   7   4       23.11       17.14     17.08 o 
   4  -7  -3       52.44       58.04     17.17 o 
  -4  -7   2       82.16       79.59     15.10 o 
  -4  -7   1      212.75      188.82     16.13 o 
  -4   7   0        0.53       23.00     18.34 o 
  -4   7  -1      216.35      200.10     20.15 o 
  -4   7  -2       78.80       89.28     19.44 o 
  -4  -7  -3       48.91       57.28     19.65 o 
   4   7   4       23.62       23.56     11.89 o 
   4   7   5      129.52      142.52     12.65 o 
   4  -7   6       88.02       77.99     12.30 o 
  -4   7  -7      163.42      172.44     17.06 o 
   4  -7   8       14.18       32.83     16.19 o 
   4  -7   9       79.66       77.87     16.67 o 
   4   7  10       60.04       68.12     16.73 o 
   4  -7  11       16.97       30.91     16.67 o 
   4  -7  12       55.65       47.80     17.11 o 
   4   8  -4       37.36       41.03     24.00 o 
  -4   8   3        3.16       32.97     23.98 o 
   4   8  -2        0.83        0.00     23.79 o 
  -4   8   1        7.71        0.00     20.27 o 
  -4  -8   0       17.13       51.12     20.02 o 
  -4   8  -1        8.22       19.59     21.01 o 
  -4  -8  -2        0.81        7.43     20.99 o 
  -4   8  -3        3.08        2.88     20.70 o 
  -4   8  -4       35.14       23.25     21.25 o 
  -5   0  24       51.18       65.09     21.32 o 
  -5   0  22       98.78       97.25     15.06 o 
  -5   0  20       94.60       82.81     13.26 o 
  -5   0  18      155.04      136.41     12.98 o 
  -5   0  16      146.45      163.98     12.92 o 
  -5   0  14      746.69      741.67     14.62 o 
  -5   0  12       13.83       22.32      8.96 o 
  -5   0  10       45.29       37.24      7.60 o 
  -5   0   8     2131.22     2442.37     16.41 o 
  -5   0   6     1583.85     2313.20     15.90 o 
  -5   0   4    26555.84    30320.54    178.58 o 
  -5   0   2      969.96      835.19     13.01 o 
   5   0   0        7.68       16.80      8.44 o 
   5   0   2     1017.87     1007.79     12.73 o 
   5   0   4    26446.27    25543.54    228.27 o 
   5   0   6     1531.98     1922.07     20.18 o 
   5   0   8     2089.15     2217.81     30.98 o 
   5   0  10       42.26       46.39     15.63 o 
   5   0  12       13.68       23.23     17.66 o 
   5   0  14      782.07      705.75     27.54 o 
   5   0  16      144.53      172.00     14.55 o 
   5   0  18      165.57      188.86     20.63 o 
   5   0  20       91.92      102.33     14.16 o 
   5   0  22      105.94      103.71     16.25 o 
   5   0  24       50.78       54.98     17.01 o 
  -5   1  24       30.29       25.22     19.75 o 
  -5   1  23        0.48       11.56     13.00 o 
  -5   1  22      163.04      211.41     14.43 o 
  -5  -1  21       29.12       42.09     12.88 o 
  -5  -1  20       72.95       92.68     10.20 o 
  -5   1  19       50.43       47.43     12.09 o 
  -5   1  18       61.41       66.71      9.59 o 
  -5  -1  17      150.07      130.41      9.56 o 
  -5   1  16     2495.18     2649.70     22.88 o 
  -5  -1  15      473.41      509.71     10.90 o 
  -5   1  14     1471.62     1600.36     16.26 o 
  -5   1  13      456.84      494.18      7.47 o 
  -5   1  12      144.92      141.54      5.09 o 
  -5   1  11       59.25       53.01      4.65 o 
  -5   1  10      680.45      630.07      7.09 o 
   5  -1  -9     1251.51     1233.40     10.85 o 
  -5   1   8      471.11      458.27     10.42 o 
   5  -1  -7     1403.74     1403.05     13.39 o 
  -5   1   6     2593.91     2704.38     18.88 o 
  -5  -1   5      474.60      504.09     10.84 o 
  -5   1   4      544.95      516.93      9.37 o 
  -5   1   3        2.90       12.50      9.76 o 
  -5   1   2     6775.03     6936.79     20.28 o 
  -5   1   1     6681.06     6622.77     32.75 o 
   5  -1   0      991.92     1195.76     18.95 o 
   5   1   1     6251.12     6884.75     24.90 o 
   5  -1   2     6975.94     5996.04     26.08 o 
   5  -1   3        2.91        0.57      7.90 o 
   5   1   4      563.71      474.19     10.69 o 
   5  -1   5      476.31      497.80     11.32 o 
   5   1   6     2553.09     2389.69     21.21 o 
   5   1   7     1437.85     1267.53     16.99 o 
   5   1   8      503.60      547.29      7.56 o 
   5   1   9     1168.35     1051.54     17.87 o 
   5   1  10      701.67      736.70     11.62 o 
   5  -1  11       55.29       65.61      7.52 o 
   5  -1  12      154.95      146.50     14.00 o 
   5  -1  13      444.92      468.85     11.85 o 
   5  -1  14     1478.14     1331.70     17.34 o 
   5  -1  15      447.80      418.36      9.89 o 
   5  -1  16     2537.18     2258.38     19.99 o 
   5  -1  17      145.68      150.43     10.16 o 
   5   1  18       58.85       62.92     10.00 o 
   5   1  19       47.03       49.24     10.05 o 
   5  -1  20       77.50       68.24     10.55 o 
   5   1  21       29.10       31.79     11.73 o 
   5   1  22      158.29      150.02     13.35 o 
   5  -1  23        0.45        0.00     12.58 o 
   5  -1  24       32.19       29.34     18.23 o 
  -5  -2  23       47.04       72.26     17.51 o 
  -5  -2  22       29.37       52.35     13.58 o 
  -5   2  21      101.05       80.27     14.76 o 
  -5  -2  20       21.34       37.35     14.29 o 
  -5   2  19        2.72       25.89     15.22 o 
  -5  -2  18      159.71      182.24     14.47 o 
  -5  -2  17      139.95      133.56     12.83 o 
  -5   2  16       66.35       74.93     12.27 o 
  -5  -2  15       68.92       73.31     15.47 o 
  -5   2  14      364.19      364.22     14.19 o 
  -5   2  13      345.42      342.62     15.59 o 
  -5   2  12       47.88       63.38     10.05 o 
  -5   2  11      225.52      229.78     12.23 o 
  -5   2  10      547.26      487.23     15.09 o 
  -5   2   9     1079.76     1112.52     16.46 o 
  -5  -2   8      279.60      286.78     11.72 o 
  -5   2   7       10.52        6.75      9.42 o 
  -5   2   6     2340.37     3002.25     27.61 o 
   5  -2  -5     4778.13     6081.17     36.72 o 
   5   2  -4     2105.27     2353.91     23.58 o 
  -5   2   3     1120.82     1121.81     16.70 o 
  -5   2   2      784.22      934.73     11.56 o 
  -5   2   1      832.68      889.07     13.82 o 
  -5   2   0     1193.04     1253.45     16.39 o 
   5  -2   1      837.55      868.48     17.62 o 
   5   2   2      840.27     1084.64     16.12 o 
   5  -2   3     1076.93     1117.83     16.01 o 
   5   2   4     1978.20     2039.74     22.39 o 
  -5   2  -5     5100.82     5352.80     33.10 o 
   5  -2   6     2188.70     2296.51     23.24 o 
   5  -2   7        9.85       19.44     11.28 o 
   5   2   8      272.49      281.34     11.11 o 
   5   2   9     1088.91     1060.93     18.64 o 
   5   2  10      577.89      495.40     15.56 o 
   5   2  11      211.61      189.37     12.40 o 
   5   2  12       47.45       46.07     13.98 o 
   5   2  13      369.40      369.47     11.50 o 
   5   2  14      366.24      311.76     11.61 o 
   5   2  15       64.26       57.49     10.58 o 
   5  -2  16       71.08       66.24     10.89 o 
   5   2  17      142.30      158.55     14.27 o 
   5  -2  18      161.69      154.22     10.70 o 
   5  -2  19        2.56        6.55      9.80 o 
   5  -2  20       21.79       27.50     13.96 o 
   5  -2  21      103.30       99.29     15.14 o 
   5   2  22       29.30       31.63     14.39 o 
   5  -2  23       49.62       49.70     19.20 o 
  -5  -3  22       15.95       19.80     23.81 o 
  -5   3  21       25.99       32.97     25.46 o 
  -5   3  20      155.81      199.72     21.46 o 
  -5   3  19       39.88       38.75     22.85 o 
  -5   3  18       69.16       72.01     20.66 o 
  -5   3  17      250.49      286.45     14.14 o 
   5  -3 -16      548.66      613.75     19.53 o 
   5  -3 -15      597.90      517.71     21.15 o 
   5  -3 -14      596.27      573.31     21.34 o 
  -5  -3  13       78.97       78.40     14.34 o 
  -5   3  12      149.73      143.19     12.81 o 
  -5  -3  11      199.07      234.38     13.67 o 
  -5   3  10      183.73      196.76     15.24 o 
  -5   3   9      524.53      472.14     15.15 o 
  -5  -3   8     1026.33     1175.44     18.12 o 
  -5   3   7      509.33      533.57     18.15 o 
  -5   3   6      146.22      180.07     10.04 o 
  -5   3   5      165.16      198.54     12.30 o 
  -5   3   4      657.35      770.01     14.25 o 
  -5   3   3     1632.98     1639.72     21.07 o 
  -5   3   2      185.26      172.10      8.06 o 
   5  -3  -1      461.25      481.61      9.50 o 
   5   3   0     4738.07     5301.25     24.10 o 
   5   3   1      439.41      449.49     10.91 o 
  -5   3  -2      198.32      179.87     13.77 o 
   5   3   3     1656.86     1946.13     19.70 o 
   5   3   4      692.59      837.19     17.01 o 
   5   3   5      155.06      146.72     12.56 o 
   5   3   6      153.14      183.85     11.17 o 
   5   3   7      510.94      472.35     13.34 o 
   5   3   8     1040.98     1043.47     21.10 o 
   5   3   9      533.10      494.95     14.78 o 
   5   3  10      174.47      156.63      6.60 o 
   5   3  11      185.64      193.18      7.65 o 
   5   3  12      158.07      140.53      8.20 o 
   5   3  13       75.05       59.44      7.50 o 
   5  -3  14      586.08      573.81     21.03 o 
   5   3  15      592.81      568.72     17.42 o 
   5  -3  16      582.15      609.50     17.78 o 
   5  -3  17      242.44      247.16     15.14 o 
   5  -3  18       69.03       83.13     13.66 o 
   5  -3  19       37.30       38.11     13.56 o 
   5  -3  20      156.60      174.52     15.76 o 
   5  -3  21       25.00       45.80     14.87 o 
   5  -3  22       17.10       27.72     14.82 o 
  -5  -4  21       29.66       45.39     21.71 o 
   5  -4 -20       18.26       15.34     20.21 o 
  -5   4  19       26.87       36.97     19.48 o 
  -5  -4  18       30.83       24.72     15.31 o 
  -5  -4  17       21.88       20.86     14.76 o 
  -5  -4  16       11.92        4.01     16.15 o 
  -5  -4  15      146.81      161.58     16.00 o 
  -5   4  14       72.44       77.19     15.42 o 
  -5  -4  13      220.81      241.90     15.82 o 
   5  -4 -12      212.10      206.13     15.76 o 
  -5   4  11       88.91       91.04     13.85 o 
  -5  -4  10      833.36      893.18     23.69 o 
  -5   4   9      142.15      148.60     11.60 o 
   5   4  -8      213.57      201.61     14.46 o 
  -5   4   7      101.91      103.60     10.60 o 
  -5   4   6      105.46       95.96     10.48 o 
  -5   4   5      228.34      276.23     14.74 o 
  -5   4   4      664.46      844.93     16.51 o 
  -5   4   3      301.45      316.73     14.58 o 
  -5   4   2     2495.75     2566.14     28.09 o 
  -5   4   1      550.40      534.06     15.32 o 
   5  -4   0      201.58      179.46      9.11 o 
  -5   4  -1      513.38      591.42     12.67 o 
   5   4   2     2432.88     2858.56     21.69 o 
  -5   4  -3      299.17      362.48     18.68 o 
  -5   4  -4      670.44      837.90     20.28 o 
  -5   4  -5      240.74      221.10     15.29 o 
   5   4   6      107.74      122.74     13.81 o 
  -5   4  -7       95.24      105.38     13.35 o 
  -5   4  -8      224.01      236.25     14.32 o 
  -5   4  -9      132.62      129.43     14.16 o 
   5   4  10      823.23      795.13     18.48 o 
   5   4  11       95.12       79.00     15.24 o 
   5  -4  12      220.45      198.14     13.99 o 
   5   4  13      236.11      241.31     17.59 o 
   5  -4  14       70.24       58.92     17.68 o 
   5   4  15      146.99      156.69     14.56 o 
   5  -4  16       12.40       29.10     12.95 o 
   5  -4  17       20.66       30.33     14.05 o 
   5  -4  18       31.19       40.23     14.59 o 
   5  -4  19       25.44       44.73     13.99 o 
   5  -4  20       18.93       17.73     15.09 o 
   5  -4  21       31.76       50.39     15.96 o 
  -5  -5  19        1.37        0.00     30.75 o 
   5  -5 -18       25.82       41.68     16.90 o 
   5  -5 -17        8.29       38.77     19.52 o 
   5  -5 -16       25.01       63.62     17.12 o 
   5  -5 -15       84.26      105.62     16.94 o 
  -5  -5  14      350.19      341.13     17.94 o 
   5  -5 -13       63.91       73.50     18.95 o 
  -5  -5  12      176.60      134.37     17.07 o 
  -5  -5  11       11.98       26.58     11.02 o 
  -5   5  10      123.54      108.82     12.14 o 
  -5   5   9       12.03       25.64     11.29 o 
  -5  -5   8      283.00      251.43     14.77 o 
  -5   5   7      169.60      225.32     20.17 o 
  -5   5   6       17.66       39.25     15.48 o 
  -5  -5   5     1220.97     1227.21     25.01 o 
   5   5  -4      333.23      302.17     14.05 o 
  -5   5   3      249.33      226.80     12.88 o 
  -5   5   2       59.15       47.46      9.79 o 
  -5  -5   1      350.16      340.72     11.26 o 
   5   5   0      809.11      733.71     16.06 o 
   5   5   1      353.94      340.38     13.48 o 
   5   5   2       58.32       68.87     10.88 o 
  -5   5  -3      249.42      279.84     21.74 o 
   5   5   4      313.03      302.77     17.00 o 
   5   5   5     1246.78     1219.50     29.00 o 
   5   5   6       16.68       33.69     14.87 o 
   5   5   7      160.79      174.29     17.46 o 
   5   5   8      266.04      249.50     19.36 o 
   5   5   9       11.23       28.52     14.42 o 
  -5   5 -10      132.12      115.92     15.69 o 
  -5   5 -11       11.85       18.06     14.13 o 
   5  -5  12      173.92      176.63     14.14 o 
   5  -5  13       59.68       75.40     13.51 o 
   5  -5  14      362.45      341.06     16.58 o 
   5  -5  15       80.03      101.43     14.11 o 
   5  -5  16       23.53       57.43     15.17 o 
   5  -5  17        8.34       25.35     14.03 o 
   5  -5  18       24.65       33.50     14.91 o 
   5  -5  19        1.47        3.12     19.79 o 
  -5  -6  16        4.33        0.00     26.37 o 
  -5  -6  15      112.60      133.20     22.18 o 
  -5   6  14       45.10       54.98     20.92 o 
  -5   6  13      120.55      129.15     21.12 o 
  -5  -6  12       70.56       86.40     18.49 o 
  -5  -6  11       42.51       61.07     18.30 o 
   5  -6 -10       40.17       26.93     14.14 o 
  -5   6   9       40.71       43.71     18.59 o 
  -5   6   8        0.90        1.81     13.69 o 
   5   6  -7       87.31       89.33     14.25 o 
   5   6  -6       62.48       29.21     15.71 o 
  -5  -6   5       62.97       62.01     13.60 o 
  -5   6   4      227.37      207.98     21.02 o 
  -5   6   3      328.22      324.60     15.00 o 
   5   6  -2      228.35      180.92     13.95 o 
  -5   6   1        8.50        5.31     13.68 o 
   5   6   0       25.58       20.05     13.70 o 
   5   6   1        7.94       13.71     17.67 o 
  -5  -6  -2      221.32      229.43     20.14 o 
  -5  -6  -3      348.14      392.72     21.88 o 
  -5  -6  -4      212.14      246.10     18.62 o 
   5   6   5       63.27       72.56     15.63 o 
   5   6   6       61.81       58.96     15.63 o 
   5   6   7       92.34       92.40     16.01 o 
   5   6   8        0.84        1.72     15.04 o 
   5  -6   9       38.87       66.18     12.63 o 
  -5   6 -10       38.75       37.41     13.02 o 
   5   6  11       40.67       79.68     13.44 o 
  -5   6 -12       75.31       80.28     12.82 o 
   5  -6  13      118.60      115.39     15.18 o 
   5  -6  14       44.77       41.15     19.55 o 
   5  -6  15      115.89      145.10     20.41 o 
   5  -6  16        4.36       13.88     20.51 o 
  -5  -7  11       37.04       55.21     20.57 o 
  -5   7  10       76.34       77.04     20.81 o 
  -5   7   9       11.94       19.03     19.04 o 
  -5  -7   8        9.21       20.45     15.45 o 
   5   7  -7       67.83       66.45     21.52 o 
   5   7  -6       52.27       48.94     21.23 o 
  -5   7   5      113.20      116.35     22.37 o 
  -5   7   4       79.72       43.28     20.76 o 
   5   7  -3        1.56       20.28     20.22 o 
  -5   7   2       41.60       46.54     17.68 o 
  -5   7   1       16.08       37.77     17.97 o 
  -5  -7   0        3.68        7.19     18.15 o 
   5   7   1       16.98       41.08     18.91 o 
   5   7   2       39.05       70.06     19.89 o 
   5  -7   3        1.50        9.56     15.92 o 
   5   7   4       84.55       72.28     12.74 o 
   5   7   5      110.43      112.34     12.98 o 
   5   7   6       49.44       73.05     12.90 o 
  -5   7  -7       72.58       81.99     14.06 o 
   5   7   8        9.81       31.14     13.71 o 
   5   7   9       12.47       38.97     16.49 o 
   5   7  10       75.01       69.96     17.05 o 
   5  -7  11       34.65       45.31     17.08 o 
  -5   8   2        0.97       26.70     25.16 o 
  -5   8   1       37.41       28.97     20.14 o 
   5   8   0        0.43       17.01     20.85 o 
   5   8   1       34.95       40.48     21.00 o 
  -6   0  24        6.05        0.00     27.18 o 
  -6   0  22       56.45       54.00     22.50 o 
  -6   0  20      144.20      126.89     13.31 o 
  -6   0  18      857.46      951.35     26.46 o 
  -6   0  16      243.69      254.33     16.06 o 
  -6   0  14      761.46      757.69     14.94 o 
  -6   0  12     1065.90     1072.03     14.62 o 
  -6   0  10     1878.83     1672.07     15.73 o 
  -6   0   8     5263.50     5856.89     27.38 o 
  -6   0   6    12750.75    15417.74     57.11 o 
  -6   0   4    18815.51    20801.92    141.74 o 
  -6   0   2     1915.95     1607.57     13.24 o 
   6   0   0     4529.77     4319.99     31.03 o 
   6   0   2     1900.15     1637.20     19.34 o 
   6   0   4    18637.57    17411.22    202.15 o 
   6   0   6    12676.10    13329.02     48.08 o 
   6   0   8     5301.85     5203.94     46.50 o 
   6   0  10     1958.09     1635.69     30.69 o 
   6   0  12     1030.23      920.35     27.83 o 
   6   0  14      768.50      695.75     29.12 o 
   6   0  16      248.64      262.14     26.36 o 
   6   0  18      856.25      824.72     21.81 o 
   6   0  20      135.39      119.06     20.29 o 
   6   0  22       54.39       65.54     20.68 o 
   6   0  24        5.28        0.00     16.49 o 
  -6   1  23       10.50        5.96     19.08 o 
  -6   1  22       20.75       37.09     13.53 o 
  -6  -1  21       54.87       70.17     12.58 o 
  -6   1  20      551.57      553.44     17.44 o 
  -6   1  19      197.25      195.90     12.97 o 
  -6   1  18      262.13      254.81     10.26 o 
  -6   1  17      205.63      197.56      9.40 o 
  -6   1  16     2648.18     2581.07     20.09 o 
  -6   1  15      465.70      470.83     10.67 o 
  -6   1  14      560.37      558.12     10.62 o 
  -6  -1  13       95.24       98.75      6.34 o 
   6  -1 -12     1474.29     1671.81     16.75 o 
  -6   1  11      568.69      551.11      9.33 o 
  -6   1  10     1207.09     1121.50     12.37 o 
  -6   1   9     1557.64     1767.98     12.68 o 
  -6   1   8      394.94      519.80      6.31 o 
   6  -1  -7      738.57      712.46      7.11 o 
  -6   1   6     1947.57     2236.49     21.35 o 
  -6  -1   5     2085.06     2025.84     18.65 o 
  -6   1   4     1240.96     1512.17     18.08 o 
   6  -1  -3      466.46      461.24      9.45 o 
  -6   1   2     1341.21     1845.20     13.45 o 
   6  -1  -1      569.04      584.17      8.22 o 
  -6   1   0        5.53       12.61      6.22 o 
   6   1   1      553.08      671.48     10.21 o 
   6   1   2     1410.79     1422.46     12.52 o 
   6  -1   3      492.41      402.06     10.43 o 
   6   1   4     1303.86     1445.61     17.00 o 
   6  -1   5     1947.85     2010.89     22.66 o 
   6   1   6     2086.19     1952.41     20.66 o 
   6   1   7      788.89      743.81     15.47 o 
   6  -1   8      406.85      446.40     13.50 o 
   6  -1   9     1453.07     1468.61     20.48 o 
   6   1  10     1229.99     1205.75     12.76 o 
   6   1  11      584.33      508.23     16.08 o 
   6  -1  12     1491.99     1489.22     23.30 o 
   6  -1  13      100.01      115.04      9.46 o 
   6  -1  14      583.84      535.55     19.69 o 
   6  -1  15      450.16      375.11     18.62 o 
   6  -1  16     2741.69     2367.48     28.17 o 
   6  -1  17      191.86      182.72     12.71 o 
   6   1  18      279.92      279.60     13.13 o 
   6   1  19      210.16      184.30     11.43 o 
   6   1  20      563.44      509.33     14.17 o 
   6   1  21       56.89       57.61     11.15 o 
   6   1  22       20.31        9.34     12.45 o 
   6   1  23       11.13       10.00     12.59 o 
  -6  -2  23       84.56       98.54     17.93 o 
  -6   2  22        5.08       13.49     17.45 o 
  -6  -2  21       67.28       96.47     13.95 o 
  -6   2  20      110.50      143.40     16.23 o 
  -6   2  19      123.67      121.30     14.01 o 
  -6   2  18      370.17      430.04     16.83 o 
  -6  -2  17      611.28      665.81     15.83 o 
  -6   2  16       68.46       74.01     12.66 o 
  -6   2  15      272.65      307.41     15.12 o 
  -6   2  14      262.84      272.48     13.33 o 
  -6   2  13      176.90      154.92     15.87 o 
  -6   2  12      191.56      193.45     14.71 o 
  -6   2  11      131.20      123.02     13.67 o 
   6  -2 -10      309.49      262.09     12.10 o 
  -6   2   9      405.37      384.36     13.62 o 
  -6   2   8     1538.20     1659.09     19.07 o 
  -6   2   7     2829.52     3550.95     30.84 o 
  -6   2   6     2621.77     3224.83     29.43 o 
  -6   2   5     1860.29     1710.19     11.82 o 
   6   2  -4      484.48      418.61      8.30 o 
  -6   2   3       21.40       27.44      3.26 o 
   6  -2  -2      134.91      117.68      5.20 o 
  -6   2   1      484.35      491.26      7.95 o 
   6   2   0      838.72      984.39     12.81 o 
   6   2   1      470.75      538.19      8.88 o 
   6  -2   2      127.80      130.29      5.69 o 
   6  -2   3       22.64       23.61      6.77 o 
   6  -2   4      451.86      376.43      9.17 o 
   6   2   5     1885.27     1703.83     14.40 o 
   6   2   6     2694.56     2811.41     25.63 o 
   6   2   7     2640.73     2627.67     24.79 o 
   6   2   8     1609.51     1557.98     17.41 o 
   6   2   9      389.87      352.64     12.88 o 
   6   2  10      327.61      265.75     12.66 o 
   6   2  11      132.50      134.85     16.01 o 
   6   2  12      190.58      210.15     15.57 o 
   6   2  13      185.67      164.60     15.91 o 
   6   2  14      255.46      236.46     11.41 o 
   6  -2  15      255.12      269.22     13.72 o 
   6   2  16       71.75       73.93     10.97 o 
   6   2  17      606.99      606.62     18.12 o 
   6  -2  18      363.14      330.07     11.92 o 
   6  -2  19      132.56      120.75     15.00 o 
   6  -2  20      104.92      118.26     15.09 o 
   6   2  21       64.00       68.49     15.34 o 
   6  -2  22        4.74       21.26     15.35 o 
   6  -2  23       85.92       73.58     16.36 o 
  -6  -3  22      191.42      174.48     22.89 o 
  -6  -3  21       18.03       13.79     26.30 o 
  -6  -3  20        7.91        7.11     19.46 o 
  -6  -3  19       68.98       45.32     16.33 o 
  -6   3  18       90.73      101.89     13.81 o 
   6  -3 -17       81.88      111.99     13.42 o 
   6  -3 -16      506.39      440.84     17.14 o 
  -6   3  15      245.03      216.00     18.66 o 
  -6  -3  14     2058.97     2049.73     33.17 o 
  -6  -3  13      546.19      605.59     19.01 o 
  -6  -3  12      383.80      376.52     16.14 o 
  -6   3  11      167.34      165.27     13.67 o 
  -6  -3  10      389.66      380.51     18.34 o 
  -6   3   9       37.12       53.90     12.98 o 
  -6   3   8      119.86      136.64     15.10 o 
   6   3  -7      264.88      322.60     12.60 o 
  -6  -3   6      123.19      109.99      8.84 o 
  -6  -3   5      505.13      442.02     12.51 o 
  -6   3   4      223.22      184.00     11.19 o 
  -6  -3   3       83.34       71.31      7.96 o 
  -6   3   2      972.42     1026.77     13.52 o 
  -6   3   1      184.67      209.73      8.89 o 
   6  -3   0        0.87       13.75      7.98 o 
  -6   3  -1      179.44      209.19     13.51 o 
   6   3   2      957.56     1034.75     19.11 o 
   6  -3   3       78.01       81.74     10.75 o 
   6   3   4      235.05      202.53     11.32 o 
  -6   3  -5      480.80      480.86     13.70 o 
   6   3   6      125.09       99.00     11.35 o 
  -6   3  -7      271.53      282.99     12.78 o 
  -6   3  -8      122.08      132.17     12.65 o 
   6   3   9       35.75       50.23     13.91 o 
   6   3  10      392.00      397.47     14.84 o 
   6   3  11      176.68      142.04     15.66 o 
   6   3  12      374.39      331.14     10.02 o 
   6   3  13      510.17      514.46     20.54 o 
   6  -3  14     2153.60     2026.25     30.33 o 
   6   3  15      246.37      229.15     18.70 o 
   6  -3  16      534.64      456.35     20.90 o 
   6  -3  17       81.34       84.28     14.37 o 
   6  -3  18       90.98       80.05     18.60 o 
   6  -3  19       73.98       80.33     15.07 o 
   6  -3  20        8.21       21.92     14.15 o 
   6   3  21       17.59       30.21     14.54 o 
   6  -3  22      199.48      172.09     17.33 o 
  -6  -4  20       82.13       81.34     17.80 o 
  -6  -4  19       62.57       56.10     16.48 o 
  -6  -4  18       25.87       29.64     17.76 o 
  -6  -4  17       16.67       15.47     17.18 o 
  -6   4  16       20.56       22.01     16.72 o 
  -6   4  15       42.38       53.29     18.26 o 
   6  -4 -14      152.15      166.92     16.31 o 
  -6  -4  13       30.33       44.43     15.78 o 
  -6  -4  12      213.29      236.99     16.19 o 
  -6   4  11       18.84       36.50     15.19 o 
  -6   4  10      181.41      164.77     18.94 o 
  -6  -4   9      449.29      441.00     15.38 o 
   6   4  -8      472.84      402.58     16.38 o 
  -6   4   7      667.01      707.25     20.91 o 
  -6   4   6     2452.12     2445.36     33.15 o 
  -6   4   5      142.81      168.76     12.41 o 
   6   4  -4     1572.28     1476.16     23.36 o 
  -6   4   3      585.30      564.53     13.21 o 
  -6   4   2       61.00       43.15     14.34 o 
  -6   4   1      132.07      136.92      9.88 o 
   6  -4   0        6.53        0.53      8.56 o 
   6   4   1      141.64      144.05     11.61 o 
   6   4   2       58.39       58.49     16.03 o 
   6   4   3      595.68      646.71     20.58 o 
   6   4   4     1594.89     1729.25     28.84 o 
   6   4   5      136.30      149.89     13.84 o 
  -6   4  -6     2437.01     2574.59     33.36 o 
   6  -4   7      714.48      735.97     18.04 o 
   6   4   8      481.41      482.19     16.59 o 
   6   4   9      441.24      374.74     19.89 o 
   6   4  10      182.67      179.88     14.85 o 
   6   4  11       18.15       10.08     13.57 o 
   6   4  12      226.26      228.51     17.62 o 
   6   4  13       32.52       17.65     13.57 o 
   6  -4  14      141.93      154.75     14.98 o 
   6  -4  15       45.45       45.01     16.75 o 
   6  -4  16       19.37       24.18     17.23 o 
   6   4  17       15.60       37.25     14.44 o 
   6  -4  18       27.74       37.41     14.04 o 
   6   4  19       67.01       86.94     15.91 o 
   6  -4  20       87.41       98.16     16.17 o 
  -6   5  18       65.48       92.39     17.52 o 
   6  -5 -17       87.23      106.55     16.03 o 
  -6  -5  16      222.88      235.48     17.95 o 
  -6   5  15      171.28      183.55     17.12 o 
   6  -5 -14       63.18       93.35     17.61 o 
  -6  -5  13      213.17      177.69     20.47 o 
  -6  -5  12       53.99       41.30     15.30 o 
  -6   5  11      154.20      147.12     17.66 o 
  -6   5  10        9.88        0.00     14.73 o 
  -6   5   9      268.86      278.71     13.68 o 
  -6   5   8      128.97      135.39     14.27 o 
  -6   5   7      145.60      210.90     16.48 o 
  -6   5   6      380.91      363.10     16.96 o 
   6  -5  -5      168.62      159.26     13.98 o 
   6  -5  -4      576.13      546.05     17.13 o 
  -6  -5   3      137.96      129.74     12.23 o 
  -6  -5   2      161.84      152.67     10.71 o 
   6   5  -1      945.93     1047.83     14.94 o 
   6   5   0      209.43      200.20     12.99 o 
   6   5   1      945.30     1063.61     17.10 o 
   6   5   2      164.06      184.83     17.64 o 
   6   5   3      129.21      142.05     20.82 o 
   6   5   4      595.71      629.55     19.66 o 
   6   5   5      165.85      148.23     15.69 o 
   6   5   6      408.30      416.21     17.77 o 
   6   5   7      137.22      168.68     15.81 o 
   6  -5   8      120.34      111.22     15.34 o 
  -6   5  -9      288.33      262.35     16.89 o 
   6   5  10       10.22       27.01     15.06 o 
   6   5  11      145.13      154.90     16.03 o 
   6   5  12       57.73       79.37     17.30 o 
   6  -5  13      228.44      195.88     19.08 o 
   6  -5  14       64.54      112.15     14.89 o 
   6  -5  15      159.92      177.60     16.18 o 
   6  -5  16      226.41      221.15     16.01 o 
   6  -5  17       82.86       92.27     15.87 o 
   6  -5  18       68.98       80.80     15.27 o 
  -6   6  15        7.69       32.02     28.99 o 
  -6   6  14        9.58       44.54     24.07 o 
  -6  -6  13        4.54        9.01     18.31 o 
  -6  -6  12       41.76       46.31     16.99 o 
  -6  -6  11      108.44      114.73     18.44 o 
  -6   6  10       93.47      111.73     15.90 o 
  -6   6   9       77.88      110.56     17.87 o 
   6   6  -8      236.03      312.79     22.47 o 
  -6   6   7      303.27      264.97     22.57 o 
  -6   6   6       49.28       77.98     14.41 o 
  -6   6   5      176.59      172.63     14.88 o 
  -6  -6   4        4.55       12.57     12.99 o 
  -6   6   3      244.60      212.92     11.92 o 
  -6   6   2      149.56      137.56     14.26 o 
  -6   6   1      286.96      229.45     15.85 o 
   6   6   0       91.10       84.86     17.64 o 
   6   6   1      272.90      293.59     23.61 o 
   6   6   2      147.81      159.81     19.70 o 
  -6  -6  -3      252.54      256.84     20.87 o 
   6   6   4        4.53       17.50     14.88 o 
   6   6   5      167.08      193.88     23.61 o 
   6   6   6       47.58       65.72     16.79 o 
   6   6   7      322.30      346.18     21.87 o 
   6   6   8      230.10      241.67     17.75 o 
  -6   6  -9       73.42       92.16     16.67 o 
   6   6  10       97.24      112.02     17.21 o 
   6   6  11      116.11      130.96     13.94 o 
  -6   6 -12       40.97       45.94     13.64 o 
   6   6  13        4.36       13.80     14.64 o 
   6  -6  14       10.10       30.16     14.81 o 
   6   6  15        7.30       41.45     20.82 o 
  -6  -7  11       21.96       44.85     23.78 o 
  -6   7  10       60.32       45.54     23.37 o 
  -6   7   9       58.29       50.40     19.95 o 
  -6   7   8       83.66       89.91     19.24 o 
  -6   7   7       19.64       43.65     29.23 o 
   6   7  -6      208.78      205.44     24.15 o 
  -6   7   5       31.09       51.80     21.28 o 
  -6   7   4       25.86       31.61     20.68 o 
   6   7  -3      100.03       92.77     22.69 o 
  -6  -7   2       38.32       35.61     17.31 o 
  -6   7   1       19.87       14.51     17.89 o 
  -6  -7   0       87.94       80.43     18.52 o 
   6   7   1       21.28       28.27     19.11 o 
  -6  -7  -2       37.47       58.20     19.40 o 
   6  -7   3       93.28       97.67     16.83 o 
  -6   7  -4       24.49       24.41     16.37 o 
   6   7   5       29.29       52.78     16.02 o 
  -6  -7  -6      203.11      225.58     17.99 o 
  -6   7  -7       19.33       49.81     14.17 o 
   6  -7   8       89.69      105.42     14.64 o 
   6   7   9       59.53       89.43     14.28 o 
   6  -7  10       57.50       80.43     17.88 o 
   6  -7  11       21.28       46.08     17.92 o 
  -7   0  22      196.56      196.35     23.46 o 
  -7   0  20       33.85       38.56     19.59 o 
  -7   0  18      193.77      181.93     13.30 o 
  -7   0  16       44.38       40.69     13.29 o 
  -7   0  14     2103.30     2237.79     33.09 o 
  -7   0  12       19.97       13.95      9.84 o 
  -7   0  10      108.40      126.04      8.86 o 
  -7   0   8     3366.34     3934.48     20.89 o 
  -7   0   6    24238.80    28440.19    324.22 o 
  -7   0   4     3756.94     4625.52     21.41 o 
   7   0  -2     2091.50     1679.38     24.59 o 
   7   0   0       12.40       11.98     10.21 o 
   7   0   2     2089.73     1631.52     20.07 o 
   7   0   4     3767.96     3886.38     28.59 o 
   7   0   6    24116.59    23358.77    262.98 o 
   7   0   8     3422.15     3428.57     29.81 o 
   7   0  10      113.41      129.79     19.37 o 
   7   0  12       18.67        6.99     19.78 o 
   7   0  14     2098.67     1913.88     40.53 o 
   7   0  16       41.55       17.78     24.82 o 
   7   0  18      197.49      196.04     16.68 o 
   7   0  20       32.90       84.39     20.03 o 
   7   0  22      197.56      193.16     24.39 o 
  -7   1  23       37.06       38.26     19.19 o 
  -7  -1  22       57.38       70.53     18.40 o 
  -7   1  21        9.15        1.01     20.95 o 
  -7   1  20       29.85       32.62     12.30 o 
  -7   1  19       90.68       74.99     12.53 o 
  -7   1  18      123.24      133.24     12.51 o 
  -7   1  17       27.87       32.17     10.90 o 
  -7   1  16      173.48      158.52     12.02 o 
  -7   1  15      167.79      157.20      9.10 o 
  -7   1  14      219.03      246.74      9.63 o 
  -7  -1  13       46.45       46.54      7.00 o 
  -7   1  12      396.09      389.10      8.65 o 
  -7   1  11      187.99      233.21     11.68 o 
  -7  -1  10      116.66      111.97      6.05 o 
  -7  -1   9     1205.62     1269.84     10.03 o 
  -7   1   8      595.50      699.85     13.17 o 
   7  -1  -7      282.49      276.68      9.75 o 
  -7   1   6     1075.22     1317.46     12.95 o 
  -7   1   5      208.14      153.22      7.71 o 
  -7   1   4      858.23      919.74     13.18 o 
   7  -1  -3      392.52      437.97      9.80 o 
  -7   1   2       28.73       26.88      5.02 o 
  -7  -1   1     1089.01     1153.21     10.91 o 
   7   1   0        0.07        0.00      7.08 o 
   7   1   1     1095.15     1183.42     15.16 o 
   7  -1   2       27.58       19.92      7.04 o 
   7   1   3      408.22      384.88      8.38 o 
   7   1   4      855.50      771.14     17.34 o 
   7   1   5      195.52      171.61     10.74 o 
   7   1   6     1128.42     1148.63     18.12 o 
   7   1   7      263.54      247.65     11.48 o 
   7   1   8      558.42      582.03     15.33 o 
   7  -1   9     1218.51     1147.56     19.85 o 
   7  -1  10      120.38      117.62      5.40 o 
   7   1  11      180.51      186.34      7.09 o 
   7  -1  12      405.47      396.59      9.49 o 
   7   1  13       43.37       44.35      8.24 o 
   7  -1  14      206.76      221.35     11.65 o 
   7   1  15      176.30      150.47     17.99 o 
   7  -1  16      173.46      152.83     15.01 o 
   7  -1  17       26.52       53.93     13.90 o 
   7  -1  18      120.88      121.71     10.96 o 
   7  -1  19       91.75       85.35     11.09 o 
   7  -1  20       31.53       57.28     11.33 o 
   7   1  21        8.54       28.90     11.46 o 
   7   1  22       60.10       50.50     11.86 o 
   7  -1  23       39.71       39.66     17.67 o 
  -7   2  22      109.70      131.86     17.61 o 
  -7   2  21      131.57      158.92     13.88 o 
  -7   2  20      105.36      112.49     13.01 o 
  -7   2  19      107.97      123.00     13.94 o 
  -7   2  18       81.70       81.78     13.69 o 
  -7   2  17       22.07       55.95     13.17 o 
  -7   2  16      296.50      298.36     14.80 o 
  -7   2  15      406.43      366.38     14.70 o 
  -7   2  14      167.95      131.48     12.33 o 
  -7   2  13      232.27      227.84     12.68 o 
  -7   2  12      227.86      233.39     13.35 o 
  -7   2  11      212.44      203.42     11.24 o 
  -7  -2  10      203.32      204.31     13.34 o 
  -7   2   9     1013.35     1012.63     19.67 o 
  -7   2   8     2661.42     2903.52     29.20 o 
   7  -2  -7     3735.31     4312.69     33.14 o 
  -7   2   6     1310.93     1243.05      9.38 o 
   7   2  -5       28.75     1640.68     10.43 o 
  -7   2   5     1634.60     2003.12     19.15 o 
   7   2  -4      844.87      201.58      6.64 o 
   7   2  -4     1043.21     1165.23      9.99 o 
   7   2  -3      610.56      720.43      8.48 o 
  -7   2   2      424.68      379.56      6.74 o 
   7   2  -1      423.81      480.53      9.83 o 
  -7  -2   0     1963.50     2042.58     25.69 o 
   7   2   1      420.48      488.02      9.23 o 
   7   2   2      404.49      442.48      9.08 o 
   7  -2   3      654.12      727.08     13.70 o 
   7   2   4     1000.49     1079.50     19.53 o 
  -7   2  -5     1749.04     1918.60     17.42 o 
   7   2   6     1262.42     1528.75     23.59 o 
   7   2   7     3627.93     3505.02     28.48 o 
   7  -2   8     2806.98     2523.70     25.69 o 
   7   2   9      944.88      865.32     15.43 o 
   7   2  10      208.34      205.80     11.07 o 
   7   2  11      224.46      183.98     13.33 o 
   7   2  12      221.80      228.38     16.60 o 
   7   2  13      217.71      205.18     16.77 o 
   7  -2  14      179.21      118.75     17.15 o 
   7  -2  15      410.91      335.02     19.90 o 
   7   2  16      308.87      282.77     12.85 o 
   7  -2  17       22.80       38.92     10.75 o 
   7  -2  18       87.56       81.87     10.18 o 
   7  -2  19      103.58      118.61     15.03 o 
   7  -2  20      110.56       76.25     19.04 o 
   7   2  21      128.40      147.23     16.16 o 
   7  -2  22      114.15      117.99     16.54 o 
  -7  -3  21       40.10       73.92     18.74 o 
   7  -3 -20       35.95       56.18     16.74 o 
  -7  -3  19       64.93       56.36     15.92 o 
   7  -3 -18       14.22        1.66     20.26 o 
   7  -3 -17      109.07       77.58     16.14 o 
   7  -3 -16      112.23      134.77     16.29 o 
   7  -3 -15      268.59      248.68     16.20 o 
  -7   3  14      289.59      283.83     16.20 o 
  -7  -3  13       84.09       66.34     14.88 o 
  -7  -3  12       49.13       30.37     15.15 o 
  -7  -3  11       33.43       29.29     14.45 o 
  -7   3  10      825.63      785.48     20.56 o 
  -7   3   9      509.21      498.56     15.64 o 
  -7   3   8      801.55      883.08     22.28 o 
  -7   3   7      141.22      148.84     10.70 o 
  -7   3   6      407.90      353.93     18.31 o 
  -7   3   5       29.35       28.33      9.37 o 
  -7   3   4      539.74      583.29     12.21 o 
  -7   3   3      160.23      144.07      9.16 o 
  -7   3   2       95.97      127.94     10.10 o 
  -7  -3   1      268.41      209.96      6.19 o 
   7  -3   0      623.68      721.23     17.37 o 
   7   3   1      258.11      262.32      8.66 o 
   7   3   2       41.13        1.97      5.64 o 
   7   3   2       94.86      120.79     12.02 o 
   7  -3   3      170.55      153.15     11.07 o 
   7   3   4      553.05      624.93     17.42 o 
   7   3   5       31.44       40.66     11.25 o 
   7   3   6      412.67      381.17     13.76 o 
   7   3   7      138.03      144.01     12.38 o 
   7   3   8      788.59      845.89     21.02 o 
   7   3   9      512.27      493.73     16.37 o 
   7   3  10      848.07      857.20     22.52 o 
   7   3  11       35.67       22.36     13.45 o 
   7  -3  12       50.69       32.17     14.07 o 
   7   3  13       80.65       75.87     14.99 o 
   7  -3  14      305.91      336.60     20.44 o 
   7   3  15      286.92      262.99     19.44 o 
   7  -3  16      105.40       82.33     17.78 o 
   7  -3  17      103.13       86.81     18.34 o 
   7   3  18       15.17       38.34     14.02 o 
   7  -3  19       69.17       35.60     19.61 o 
   7  -3  20       33.70       44.49     15.16 o 
   7  -3  21       41.24       35.20     16.23 o 
  -7  -4  20      107.73      113.25     19.18 o 
  -7  -4  19       12.50       20.93     23.31 o 
  -7  -4  18       59.67       69.90     16.37 o 
  -7  -4  17       20.37       44.89     15.26 o 
  -7  -4  16       87.85       62.41     15.97 o 
   7  -4 -15       69.70      113.54     16.08 o 
  -7  -4  14       60.64       47.00     15.80 o 
  -7  -4  13      161.34      134.57     17.60 o 
  -7   4  12      415.89      396.12     17.72 o 
  -7   4  11       55.53       74.36     18.36 o 
  -7   4  10      329.04      298.79     19.68 o 
  -7   4   9      132.78      137.10     13.22 o 
  -7  -4   8     1810.35     1630.58     28.34 o 
  -7   4   7      165.09      161.59     12.30 o 
   7   4  -6      104.90      110.68     11.94 o 
  -7   4   5       99.94      135.72     13.68 o 
  -7   4   4     1801.73     1904.92     21.15 o 
  -7   4   3       42.36       35.31     10.32 o 
   7  -4  -2      146.13      147.31     11.17 o 
  -7  -4   1      110.27       95.90      9.70 o 
  -7  -4   0     1403.41     1466.23     24.40 o 
   7   4   1      108.38      133.23     15.02 o 
   7   4   2      137.79      118.66     16.02 o 
   7  -4   3       41.94       55.63     13.56 o 
   7   4   4     1851.65     2078.55     24.61 o 
   7   4   5       95.73       95.10     13.44 o 
   7   4   6      108.68      143.47     14.85 o 
   7   4   7      162.67      163.10     14.99 o 
   7   4   8     1813.67     1828.50     24.15 o 
   7   4   9      142.36      136.59     15.01 o 
   7   4  10      342.69      337.24     20.24 o 
   7   4  11       51.94       54.70     16.89 o 
   7   4  12      416.22      360.17     19.63 o 
   7   4  13      172.14      149.82     15.21 o 
   7   4  14       60.14       66.02     17.59 o 
   7  -4  15       65.57       89.22     17.98 o 
   7  -4  16       93.56       94.09     18.74 o 
   7  -4  17       20.54       45.33     14.86 o 
   7  -4  18       58.61       83.87     16.23 o 
   7  -4  19       12.65       50.46     16.16 o 
   7  -4  20      109.15      122.90     16.86 o 
   7  -5 -18       38.59       27.67     20.17 o 
   7  -5 -17       35.49       64.48     18.83 o 
   7  -5 -16        7.79       37.53     18.05 o 
  -7   5  15       63.46       80.08     15.54 o 
   7  -5 -14      172.35      176.57     20.85 o 
  -7  -5  13       60.67       70.33     19.26 o 
  -7  -5  12       53.36       31.51     17.11 o 
  -7   5  11       21.97       21.48     16.51 o 
  -7   5  10      377.55      298.36     17.66 o 
  -7  -5   9      154.95      134.21     15.62 o 
   7  -5  -8       68.95       71.83     12.78 o 
  -7   5   7      221.54      195.25     15.89 o 
  -7   5   6      147.51      137.71     13.78 o 
  -7   5   5      611.88      619.45     15.19 o 
  -7  -5   4       14.23       18.27     14.33 o 
  -7   5   3      128.99      115.58     11.47 o 
  -7   5   2      243.09      285.86     13.47 o 
  -7  -5   1      126.87      109.40     11.43 o 
  -7  -5   0        4.82       17.82     12.65 o 
  -7   5  -1      135.97      133.63     17.51 o 
   7   5   2      249.62      286.78     19.14 o 
   7   5   3      138.32      137.35     17.77 o 
   7   5   4       13.27       26.29     15.24 o 
   7   5   5      623.14      609.07     21.46 o 
   7   5   6      144.29      128.63     16.32 o 
   7   5   7      230.46      243.72     16.83 o 
   7   5   8       67.14       74.83     15.56 o 
   7   5   9      166.18      190.83     16.25 o 
   7   5  10      372.76      366.74     21.80 o 
   7   5  11       23.36       28.50     15.26 o 
   7   5  12       54.83       50.26     15.63 o 
   7   5  13       58.84       65.63     18.22 o 
   7  -5  14      180.81      185.99     19.63 o 
   7   5  15       62.70       87.19     15.00 o 
   7  -5  16        7.86        0.00     18.91 o 
   7  -5  17       34.19       42.69     16.09 o 
   7  -5  18       36.94       37.03     16.00 o 
  -7   6  15       55.87       75.50     21.93 o 
   7  -6 -14       82.77       84.52     17.87 o 
  -7  -6  13      125.35      109.21     18.21 o 
  -7  -6  12       72.13       77.81     17.59 o 
  -7  -6  11       37.95       29.82     16.21 o 
  -7   6  10       31.32       14.96     18.18 o 
  -7  -6   9        6.18        1.28     21.04 o 
  -7   6   8      165.08      131.86     18.78 o 
  -7   6   7      160.80      149.60     19.30 o 
  -7  -6   6      269.05      243.32     16.44 o 
  -7   6   5      326.43      290.79     20.64 o 
  -7   6   4        2.21        6.88     17.85 o 
  -7   6   3      133.60      134.66     14.65 o 
  -7  -6   2       23.34       22.64     18.25 o 
  -7   6   1       21.43       32.39     18.42 o 
   7   6   0       71.42       86.12     17.75 o 
   7   6   1       20.93       22.92     20.13 o 
   7   6   2       25.03       49.93     18.80 o 
   7  -6   3      125.79      154.58     16.47 o 
  -7  -6  -4        2.32       21.94     17.00 o 
   7   6   5      321.12      344.14     18.65 o 
   7   6   6      262.18      252.95     18.30 o 
   7   6   7      159.57      181.00     18.24 o 
   7   6   8      158.15      166.96     17.63 o 
   7  -6   9        6.18       24.27     16.09 o 
  -7   6 -10       33.49       51.52     16.74 o 
   7   6  11       35.39       34.83     16.64 o 
   7  -6  12       76.94       55.13     19.60 o 
   7  -6  13      126.15      178.80     21.94 o 
   7  -6  14       85.52      111.69     16.61 o 
   7  -6  15       52.62       83.85     16.61 o 
  -7  -7  10       13.82       22.20     20.59 o 
  -7   7   9       33.21       37.53     19.43 o 
  -7   7   8        0.22       12.17     29.50 o 
  -7   7   7       10.53        0.00     29.27 o 
  -7   7   6        3.46       14.72     29.47 o 
  -7   7   5       98.74       90.55     32.24 o 
  -7   7   4       59.80       78.77     22.04 o 
   7   7  -3       10.30       21.47     25.69 o 
  -7  -7   2        0.90        0.00     19.48 o 
  -7  -7   1       14.77       14.27     18.40 o 
   7   7   0       25.34       29.31     18.27 o 
   7   7   1       13.88       23.96     18.36 o 
   7   7   2        0.88        9.47     18.87 o 
   7  -7   3       10.15       28.57     16.34 o 
   7   7   4       58.94       88.82     16.61 o 
  -7   7  -5       93.57      102.53     17.35 o 
   7   7   6        3.22       26.88     16.69 o 
   7   7   7        9.82       43.01     18.29 o 
   7   7   8        0.23        0.00     18.13 o 
   7   7   9       32.68       75.47     15.29 o 
   7   7  10       14.78       13.41     18.36 o 
  -8   0  22       26.53       26.97     27.50 o 
  -8   0  20      518.17      514.87     26.55 o 
  -8   0  18       36.23        5.96     19.34 o 
  -8   0  16       79.50       67.58     22.77 o 
  -8   0  14      835.69      852.54     16.69 o 
  -8   0  12      232.94      223.34     11.02 o 
  -8   0  10      789.52      804.14     13.07 o 
  -8   0   8     4997.39     5315.26     25.87 o 
  -8   0   6      203.21      205.38      9.68 o 
   8   0  -4    13658.21    16597.44    101.36 o 
   8   0  -2      102.63       84.53     21.48 o 
   8   0   0     5237.66     6554.83     31.12 o 
   8   0   2       96.04      128.22     15.80 o 
   8   0   4    13643.66    13657.60     60.18 o 
   8   0   6      190.71      195.80     14.20 o 
   8   0   8     5120.20     5291.32     39.19 o 
   8   0  10      815.57      732.64     27.42 o 
   8   0  12      246.93      202.57     23.52 o 
   8   0  14      855.42      787.42     32.45 o 
   8   0  16       76.19       62.88     24.71 o 
   8   0  18       37.24       21.54     24.88 o 
   8   0  20      541.38      463.93     20.90 o 
   8   0  22       28.09       26.10     21.03 o 
  -8   1  23       38.54       36.78     17.46 o 
  -8  -1  22      121.00      147.50     19.72 o 
  -8   1  21       43.61       48.07     16.89 o 
  -8   1  20      189.93      228.26     18.12 o 
  -8   1  19      107.46       91.11     17.14 o 
  -8  -1  18        9.54       26.35     12.24 o 
  -8   1  17      104.60       99.91     11.95 o 
  -8   1  16       75.72       85.29     11.92 o 
  -8   1  15      142.47      141.90     12.20 o 
  -8   1  14     1264.83     1252.51     18.82 o 
  -8   1  13      229.22      262.10      8.07 o 
  -8   1  12     1921.05     2110.94     21.67 o 
  -8   1  11      566.76      637.00     12.36 o 
  -8   1  10      102.88       98.67      5.37 o 
  -8   1   9      428.73      462.45     11.74 o 
  -8   1   8     1002.93     1000.10     14.79 o 
   8  -1  -7     1535.57     1370.46     29.11 o 
  -8   1   6      125.93      150.42      8.28 o 
  -8   1   5     2194.77     2326.35     23.51 o 
  -8   1   4     2016.18     1652.39     17.58 o 
   8  -1  -3      687.80      896.67     12.22 o 
   8   1  -2     1967.65     2544.93     13.93 o 
  -8   1   1     1521.60     1713.79     17.79 o 
   8   1   0     3589.08     2934.59     20.98 o 
  -8   1  -1      718.44      756.31      7.66 o 
   8   1   1     1512.59     1306.48     19.20 o 
   8   1   2     2028.37     2024.49     18.56 o 
   8  -1   3      707.63      864.16     15.52 o 
   8   1   4     1940.73     1982.25     24.38 o 
   8   1   5     2322.70     2607.27     22.40 o 
   8   1   6      131.59      136.17     13.47 o 
   8   1   7     1455.61     1337.59     20.19 o 
   8   1   8     1013.67      918.58     18.97 o 
   8   1   9      455.10      391.57     15.64 o 
   8   1  10      102.90       90.31      3.97 o 
   8  -1  11      550.96      486.58     18.31 o 
   8   1  12     1905.61     1697.32     27.06 o 
   8   1  13      241.46      283.01     17.73 o 
   8   1  14     1241.05     1066.00     25.06 o 
   8  -1  15      144.77      123.67     18.56 o 
   8  -1  16       78.29       79.89     18.26 o 
   8   1  17      107.24       84.03     14.13 o 
   8  -1  18        9.90       37.47     12.41 o 
   8   1  19      101.07       96.68     13.49 o 
   8   1  20      181.41      169.74     12.39 o 
   8   1  21       41.87       54.78     11.84 o 
   8   1  22      121.94      118.22     12.76 o 
   8  -1  23       37.26       54.07     16.20 o 
  -8  -2  22       77.36      107.30     17.62 o 
  -8  -2  21       55.89       80.87     17.60 o 
  -8   2  20      117.80      135.08     15.29 o 
  -8   2  19      119.20      111.56     12.84 o 
  -8   2  18      114.27      126.00     12.88 o 
  -8   2  17       29.30       27.71     12.06 o 
  -8   2  16       79.37       94.08     11.93 o 
  -8   2  15      305.84      313.64     13.53 o 
  -8   2  14      152.42      150.95     12.81 o 
  -8   2  13       22.73       45.23     11.02 o 
  -8  -2  12       57.53       55.72     12.60 o 
  -8  -2  11       72.29       85.19     13.66 o 
  -8   2  10      628.55      698.94     18.90 o 
  -8  -2   9      718.49      701.65     22.08 o 
  -8   2   8      756.50      824.32     16.24 o 
  -8   2   7     1541.85     1301.12     20.62 o 
  -8   2   6     2711.35     2908.92     32.70 o 
  -8   2   5     2453.89     3047.33     18.52 o 
   8   2  -4      309.24      787.16      8.25 o 
   8   2  -4      966.70      898.75     10.53 o 
   8   2  -3       41.94      656.83     11.47 o 
   8   2  -3      391.91      519.30      9.99 o 
   8   2  -2     1067.70     1029.28     12.82 o 
   8   2  -1      709.87      576.74     13.60 o 
   8   2   0       90.74      119.78      5.77 o 
   8   2   1      686.94      856.18     15.94 o 
   8   2   2     1073.17      925.43      9.60 o 
   8  -2   3      414.44      541.23     13.54 o 
   8   2   4      993.44     1016.76     19.64 o 
   8   2   5     2306.55     2316.37     24.81 o 
   8   2   6     2871.38     3348.15     30.66 o 
   8   2   7     1492.55     1609.77     19.73 o 
   8   2   8      791.05      918.42     21.98 o 
   8   2   9      755.88      688.17     13.81 o 
   8  -2  10      591.90      571.81     15.01 o 
   8   2  11       75.39       75.50     11.27 o 
   8   2  12       55.31       51.67     11.45 o 
   8   2  13       21.66       44.30     15.94 o 
   8   2  14      161.52      154.89     17.73 o 
   8  -2  15      323.54      304.38     19.68 o 
   8   2  16       76.74       84.25     17.79 o 
   8  -2  17       30.94       37.45     11.36 o 
   8  -2  18      118.68      109.58     18.69 o 
   8  -2  19      127.56      130.55     15.83 o 
   8   2  20      119.82      131.29     16.08 o 
   8  -2  21       57.12       67.87     15.40 o 
   8  -2  22       81.81       83.66     15.76 o 
   8  -3 -21       12.80       13.90     14.59 o 
   8  -3 -20       13.95       35.13     16.55 o 
  -8   3  19       50.34       39.78     18.34 o 
  -8   3  18      319.66      329.06     18.54 o 
   8  -3 -17       34.34       49.16     17.34 o 
   8  -3 -16      158.77      172.20     18.47 o 
   8  -3 -15        6.80       24.56     18.25 o 
  -8   3  14      870.68      790.64     19.80 o 
  -8  -3  13      767.48      787.95     22.31 o 
  -8  -3  12      824.00      836.04     18.81 o 
  -8   3  11       44.14       49.58     14.98 o 
  -8  -3  10      633.77      492.31     18.29 o 
  -8   3   9      241.17      179.36     16.03 o 
  -8   3   8       20.97        9.61     19.17 o 
  -8  -3   7      173.16      185.70     16.91 o 
  -8   3   6      420.79      350.22     14.60 o 
  -8   3   5      292.40      260.98     10.21 o 
  -8   3   4      587.96      650.14     12.49 o 
  -8   3   3      737.92      787.07     13.22 o 
  -8   3   2      511.15      424.32      8.19 o 
  -8   3   1      523.79      422.39     15.28 o 
   8   3   0       96.16       90.44     11.79 o 
   8   3   1      512.39      490.51     14.42 o 
   8   3   2      514.65      439.33     15.35 o 
   8  -3   3      764.50      799.99     17.83 o 
   8   3   4      596.79      750.46     18.81 o 
   8   3   5      298.11      294.92     13.75 o 
   8   3   6      407.51      469.17     18.24 o 
   8   3   7      163.87      146.54     13.05 o 
   8   3   8       22.05       18.87     14.13 o 
   8   3   9      250.63      207.59     17.60 o 
   8   3  10      625.54      527.25     20.58 o 
   8   3  11       46.85       56.87     16.52 o 
   8   3  12      812.22      770.14     23.16 o 
   8   3  13      822.16      793.03     23.50 o 
   8   3  14      844.11      778.79     24.49 o 
   8  -3  15        7.18       32.26     17.65 o 
   8   3  16      155.88      154.70     19.71 o 
   8  -3  17       32.66       28.30     18.49 o 
   8  -3  18      321.94      336.60     22.59 o 
   8  -3  19       50.94       71.92     16.06 o 
   8  -3  20       13.02       52.07     16.21 o 
   8  -3  21       13.38       51.94     17.03 o 
   8  -4 -19       17.01       25.84     17.79 o 
  -8  -4  18       20.96       41.16     18.15 o 
   8  -4 -17       47.83       54.65     16.83 o 
   8  -4 -16       40.92       59.67     17.44 o 
  -8   4  15       54.24       81.13     16.04 o 
  -8  -4  14       18.27       25.09     14.59 o 
  -8  -4  13        0.41       17.92     15.23 o 
  -8  -4  12      124.39      122.94     16.88 o 
  -8  -4  11       54.43       48.44     15.49 o 
  -8  -4  10      132.38      143.66     14.85 o 
  -8   4   9       18.67       29.15     14.61 o 
  -8   4   8       93.77       88.68     14.90 o 
  -8   4   7      408.45      366.60     21.69 o 
  -8   4   6     3334.94     3208.30     37.38 o 
  -8   4   5       86.54       75.21     10.81 o 
  -8   4   4      386.39      306.30     16.41 o 
  -8   4   3      184.51      126.29     10.96 o 
  -8   4   2       43.11       36.92      9.36 o 
  -8   4   1       22.36       15.72     11.42 o 
   8   4   0        2.75        8.34     14.02 o 
  -8  -4  -1       21.63        4.97     15.24 o 
   8   4   2       46.15       43.40     14.50 o 
   8  -4   3      183.44      144.05     14.22 o 
   8   4   4      379.77      362.20     15.95 o 
   8   4   5       90.42       86.03     14.02 o 
   8   4   6     3290.97     3425.75     37.51 o 
   8   4   7      381.45      362.68     16.68 o 
   8   4   8       89.03       80.02     14.57 o 
   8   4   9       20.03        0.00     14.06 o 
   8   4  10      138.89      132.64     20.14 o 
   8   4  11       56.95       59.66     15.13 o 
   8   4  12      122.14      124.73     16.08 o 
   8  -4  13        0.43       21.45     16.50 o 
   8  -4  14       18.41       28.34     17.06 o 
   8  -4  15       51.82       62.51     18.56 o 
   8  -4  16       43.59       64.86     19.23 o 
   8  -4  17       50.56       50.96     19.85 o 
   8  -4  18       22.19       46.31     16.21 o 
   8  -4  19       16.12       38.84     16.51 o 
   8  -5 -17       31.44       69.50     20.61 o 
   8  -5 -16      131.72      140.77     17.18 o 
   8  -5 -15      187.06      166.22     18.03 o 
   8  -5 -14       33.06       20.38     19.73 o 
  -8  -5  13       33.19       42.27     16.89 o 
  -8  -5  12      124.51      131.08     19.42 o 
  -8   5  11      128.88      107.51     15.75 o 
  -8   5  10       32.12       13.83     16.23 o 
  -8  -5   9      175.23      163.03     17.86 o 
  -8   5   8       20.24       10.32     14.89 o 
  -8   5   7      432.13      380.89     17.65 o 
   8   5  -6      435.66      393.04     20.81 o 
   8  -5  -5        3.17       22.31     13.57 o 
  -8   5   4      367.01      326.30     15.06 o 
  -8   5   3      108.90      127.96     14.27 o 
  -8   5   2      233.18      207.14     13.14 o 
  -8   5   1      671.67      549.37     23.40 o 
   8   5   0        0.05       29.32     12.36 o 
  -8  -5  -1      629.34      747.89     25.60 o 
   8   5   2      241.71      254.33     18.20 o 
   8  -5   3      110.44      148.48     15.37 o 
   8   5   4      370.66      373.42     18.05 o 
   8   5   5        3.18       36.71     15.18 o 
   8   5   6      432.93      451.35     18.39 o 
   8   5   7      445.60      424.17     18.29 o 
   8   5   8       19.90       25.36     15.28 o 
   8   5   9      164.03      172.11     16.48 o 
   8   5  10       30.87       46.48     15.75 o 
   8  -5  11      129.13      135.47     20.18 o 
   8   5  12      127.22       95.56     16.54 o 
   8   5  13       31.89       12.09     19.46 o 
   8  -5  14       34.75       65.65     18.53 o 
   8  -5  15      199.82      179.02     20.40 o 
   8  -5  16      128.31      103.23     20.36 o 
   8  -5  17       29.49       48.35     16.29 o 
   8  -6 -14        6.75       13.98     18.87 o 
  -8  -6  13        6.68       16.31     17.23 o 
  -8  -6  12        7.23        0.00     19.50 o 
  -8   6  11       25.75       43.87     16.71 o 
  -8   6  10       71.54       79.02     16.18 o 
  -8   6   9      129.37      122.70     19.55 o 
  -8   6   8      108.99       85.90     19.83 o 
  -8   6   7      201.05      176.28     22.36 o 
  -8   6   6       12.80       16.39     19.18 o 
  -8   6   5       27.12        8.93     18.30 o 
  -8   6   4       61.76       59.02     16.42 o 
  -8   6   3      192.61      209.44     19.99 o 
  -8  -6   2       53.37       51.28     20.38 o 
  -8  -6   1      339.33      282.99     20.95 o 
   8   6   0       61.13       65.82     17.13 o 
  -8  -6  -1      353.02      364.78     24.33 o 
  -8  -6  -2       54.45       65.14     18.48 o 
   8  -6   3      184.49      196.29     17.10 o 
   8  -6   4       65.31       70.88     15.92 o 
  -8  -6  -5       27.03       38.46     15.35 o 
   8   6   6       13.72       49.63     17.08 o 
  -8   6  -7      187.69      200.65     18.26 o 
   8   6   8      111.52      119.22     17.84 o 
   8   6   9      136.51      129.93     17.71 o 
   8   6  10       69.78       65.32     17.47 o 
   8   6  11       24.85       19.84     16.96 o 
   8   6  12        7.66       23.83     20.14 o 
   8  -6  13        7.01       27.35     19.66 o 
   8  -6  14        7.23       50.85     16.51 o 
  -8   7   9       13.47       22.00     29.72 o 
  -8   7   8       42.27       37.85     30.75 o 
  -8   7   7       54.45       67.06     30.95 o 
  -8   7   6       63.85       43.03     30.34 o 
  -8   7   5       62.91       50.48     32.65 o 
  -8   7   4       15.14       15.15     33.90 o 
  -8   7   3       17.14        0.00     33.72 o 
  -8   7   2       20.20       35.71     19.94 o 
  -8   7   1       29.03       19.22     20.73 o 
   8   7   0       96.69       84.11     19.71 o 
   8   7   1       29.10       37.27     18.45 o 
   8  -7   2       20.20       26.96     17.61 o 
   8  -7   3       18.26       22.57     16.37 o 
  -8  -7  -4       14.16       19.57     17.47 o 
   8   7   5       65.17       68.04     17.14 o 
  -8   7  -6       68.42       89.67     17.74 o 
   8   7   7       58.38       74.13     17.52 o 
  -8   7  -8       39.42       76.25     19.49 o 
   8   7   9       13.26       58.52     18.86 o 
  -9   0  22       67.98       63.65     26.63 o 
  -9   0  20      159.56      140.78     24.04 o 
  -9   0  18       16.09        0.00     26.28 o 
  -9   0  16      937.40     1115.58     31.86 o 
  -9   0  14      357.53      359.00     22.67 o 
  -9   0  12     1516.21     1476.48     18.99 o 
  -9   0  10      375.20      401.70     11.14 o 
  -9   0   8      226.23      149.44      7.82 o 
  -9   0   6      830.31      926.57     13.13 o 
   9   0  -4      212.60      246.06      8.22 o 
   9   0  -2     1370.22     1849.30     24.54 o 
   9   0   0       51.96       18.12     24.22 o 
   9   0   2     1356.36     1950.47     27.39 o 
   9   0   4      207.00      212.27     21.85 o 
   9   0   6      880.20     1255.37     34.95 o 
   9   0   8      215.03      191.69     18.06 o 
   9   0  10      387.30      361.89     23.77 o 
   9   0  12     1544.60     1219.05     34.37 o 
   9   0  14      344.15      351.38     28.48 o 
   9   0  16      950.89      864.69     34.46 o 
   9   0  18       15.55       41.66     24.40 o 
   9   0  20      168.46      164.67     18.42 o 
   9   0  22       65.21       73.19     23.35 o 
  -9   1  22      149.39      149.39     20.93 o 
  -9   1  21       44.27       47.33     18.56 o 
  -9   1  20       25.46       21.46     17.71 o 
  -9  -1  19       98.85       99.25     17.75 o 
  -9   1  18      204.44      215.60     18.42 o 
  -9   1  17       57.19       44.86     16.14 o 
  -9   1  16      186.42      202.33     11.36 o 
  -9   1  15      438.10      478.46     14.53 o 
  -9   1  14     4976.41     5358.10     34.11 o 
  -9   1  13     1007.10     1155.49     17.30 o 
  -9   1  12      256.60      242.96     10.43 o 
  -9   1  11      405.97      467.01     11.36 o 
   9  -1 -10       36.47       45.19      9.95 o 
  -9   1   9       72.58       71.25     10.56 o 
  -9   1   8      134.15      129.60     12.33 o 
   9  -1  -7      649.03      640.66     13.30 o 
  -9   1   6     1244.87     1165.74     15.48 o 
  -9   1   5      310.53      326.63     11.73 o 
   9   1  -4      101.27       90.15      7.66 o 
   9   1  -3      177.79      430.33      7.13 o 
   9   1  -3      534.62      504.06     13.58 o 
   9   1  -2       24.97       14.20      5.99 o 
   9   1  -1     1369.20     1084.22     17.40 o 
  -9  -1   0      576.59      494.56     16.89 o 
   9   1   1     1386.08     1462.82     17.33 o 
   9   1   2       25.62       14.69      8.48 o 
   9  -1   3      548.46      756.02     22.62 o 
   9   1   4      106.74       99.52     10.93 o 
   9   1   5      289.64      269.30     14.21 o 
   9   1   6     1255.24      989.75     24.52 o 
   9   1   7      625.58      549.46     17.22 o 
   9   1   8      141.74      146.08     13.93 o 
   9  -1   9       73.44       75.56     14.35 o 
   9   1  10       36.00       32.80     16.35 o 
   9   1  11      407.63      390.81     18.35 o 
   9   1  12      249.15      233.81     18.40 o 
   9   1  13     1007.11     1011.35     25.61 o 
   9   1  14     4998.65     4405.10     42.34 o 
   9   1  15      444.69      426.48     20.72 o 
   9   1  16      175.97      175.08     19.16 o 
   9   1  17       53.35       67.18     18.23 o 
   9   1  18      209.95      191.88     15.64 o 
   9  -1  19       95.37      105.17     13.86 o 
   9   1  20       24.37       59.44     11.87 o 
   9  -1  21       45.47       67.83     11.93 o 
   9   1  22      152.74      134.63     12.99 o 
  -9   2  21       26.33       44.50     18.33 o 
  -9   2  20      138.37      192.20     22.03 o 
  -9   2  19      107.25      136.74     17.58 o 
  -9   2  18      151.64      185.11     13.92 o 
  -9  -2  17      213.47      231.14     14.54 o 
   9  -2 -16      167.31      189.39     12.87 o 
  -9   2  15      133.04      121.86     12.27 o 
  -9   2  14      131.63      156.23     15.40 o 
  -9  -2  13       47.43       59.82     13.09 o 
  -9  -2  12      557.62      539.31     14.86 o 
  -9   2  11      441.91      476.77     15.70 o 
  -9   2  10      263.71      254.76     12.53 o 
  -9   2   9      133.52      135.27     10.96 o 
  -9   2   8      188.35      201.06     13.63 o 
  -9  -2   7      735.91      772.15     11.93 o 
  -9   2   6      462.35      411.87      8.30 o 
  -9   2   5      413.01      399.74     12.95 o 
  -9   2   4      774.58      800.93     11.44 o 
   9   2  -3      208.01      422.70      9.89 o 
   9   2  -3      473.54      445.11      8.06 o 
   9   2  -2       24.05       27.22      5.98 o 
   9   2  -1      858.25      859.33     12.88 o 
   9   2   0       93.71      104.12      6.69 o 
   9   2   1      800.69      810.98     14.39 o 
   9   2   2       24.24       27.10      7.13 o 
   9   2   3      478.72      607.96     13.82 o 
   9   2   4      761.98      749.61     17.95 o 
   9   2   5      433.40      446.48     19.53 o 
   9   2   6      479.86      565.14     15.48 o 
   9   2   7      704.13      797.70     18.00 o 
   9   2   8      201.54      237.38     13.63 o 
   9   2   9      140.32      158.74     15.95 o 
   9   2  10      246.50      282.37     13.69 o 
   9   2  11      419.28      407.79     17.14 o 
   9   2  12      590.23      643.06     22.22 o 
   9   2  13       46.83       68.35     12.72 o 
   9   2  14      140.26      148.76     18.54 o 
   9   2  15      128.01      106.65     17.83 o 
   9   2  16      179.32      173.34     18.69 o 
   9  -2  17      210.09      211.08     19.83 o 
   9  -2  18      153.84      169.58     20.06 o 
   9  -2  19      114.13      122.18     20.19 o 
   9  -2  20      138.16      128.88     16.78 o 
   9   2  21       24.63       52.56     16.21 o 
  -9   3  20      278.40      322.24     23.30 o 
  -9  -3  19      115.42      143.22     16.04 o 
  -9   3  18       61.43       72.72     16.48 o 
  -9   3  17       72.80       60.47     18.83 o 
  -9   3  16      573.29      616.93     17.85 o 
   9  -3 -15      325.80      352.11     17.66 o 
   9  -3 -14       67.50       81.03     16.50 o 
  -9  -3  13      338.54      374.03     17.44 o 
  -9  -3  12     1062.40      977.88     21.75 o 
  -9   3  11      197.62      208.45     16.85 o 
  -9   3  10      140.06       97.73     16.65 o 
  -9  -3   9       36.37       50.97     14.27 o 
  -9   3   8      550.02      503.23     20.85 o 
  -9   3   7      288.87      273.95     14.40 o 
   9   3  -6       30.76       74.97      6.62 o 
  -9   3   6      101.80       90.38     15.11 o 
  -9   3   5       59.04       66.85      8.57 o 
   9   3  -4      252.46      223.97      9.29 o 
   9  -3  -3      107.92      125.28      9.37 o 
  -9  -3   2       92.10      107.35      8.94 o 
  -9   3   1      120.19      117.44     13.70 o 
   9   3   0     1530.50     1479.68     18.04 o 
   9   3   1      119.34      111.90     12.85 o 
   9  -3   2       86.69       99.54      9.81 o 
   9  -3   3      110.14      128.76     12.93 o 
   9   3   4      239.70      280.78      9.31 o 
   9   3   5       56.08       73.32     13.60 o 
   9   3   6      104.87      106.41     13.23 o 
   9   3   7      309.32      309.05     18.52 o 
   9   3   8      544.25      481.09     18.08 o 
   9   3   9       37.27       53.30     16.92 o 
   9   3  10      131.58      114.50     15.79 o 
   9   3  11      211.92      225.02     19.88 o 
   9   3  12     1015.11     1016.81     25.73 o 
   9   3  13      346.33      328.56     20.90 o 
   9  -3  14       65.69       83.36     16.20 o 
   9   3  15      339.26      349.53     21.15 o 
   9  -3  16      564.43      505.92     23.95 o 
   9  -3  17       68.01       61.37     20.14 o 
   9  -3  18       57.82       85.95     20.24 o 
   9  -3  19      114.96      111.15     21.26 o 
   9  -3  20      285.10      293.29     19.76 o 
  -9  -4  19       11.65       30.99     22.31 o 
  -9  -4  18      146.21      184.07     19.06 o 
   9  -4 -17        7.69       35.97     17.63 o 
   9  -4 -16       36.59       44.36     18.35 o 
   9  -4 -15        0.40       16.59     14.97 o 
   9  -4 -14       12.05       17.83     19.46 o 
  -9  -4  13       83.06       83.89     14.22 o 
  -9  -4  12       11.48       37.60     14.07 o 
  -9   4  11       26.80       18.77     15.52 o 
  -9   4  10      362.42      306.00     14.99 o 
  -9   4   9        0.70        5.43     14.09 o 
  -9   4   8      417.99      336.34     16.11 o 
  -9   4   7      240.64      242.59     15.56 o 
  -9   4   6      109.20      101.91     15.85 o 
  -9   4   5      358.67      354.41     14.17 o 
   9  -4  -4       14.12       17.80     12.08 o 
  -9   4   3       57.11       57.80     10.10 o 
  -9   4   2      171.80      142.29     14.09 o 
   9  -4  -1      303.00      275.87     12.39 o 
   9   4   0      148.78      141.90     17.31 o 
   9   4   1      294.39      244.67     22.52 o 
   9   4   2      167.51      165.44     15.12 o 
   9  -4   3       56.57       63.38     14.55 o 
   9   4   4       15.14       22.25     14.27 o 
   9   4   5      373.84      416.73     16.87 o 
   9   4   6      117.05      105.81     14.91 o 
   9   4   7      235.05      266.40     16.44 o 
   9   4   8      415.76      357.66     20.26 o 
   9   4   9        0.75        7.87     21.39 o 
   9   4  10      352.45      367.48     22.12 o 
   9   4  11       25.92       16.79     16.02 o 
   9  -4  12       12.07       31.80     15.21 o 
   9  -4  13       79.33       96.11     17.98 o 
   9  -4  14       12.69       35.75     18.01 o 
   9  -4  15        0.43       26.94     17.66 o 
   9  -4  16       34.15       35.33     19.29 o 
   9  -4  17        7.23       20.14     19.62 o 
   9  -4  18      150.60      170.34     21.67 o 
   9  -4  19       12.46       54.64     17.31 o 
   9  -5 -16       54.99       61.55     17.78 o 
   9  -5 -15       49.99       59.27     20.56 o 
   9  -5 -14       49.40       53.62     16.89 o 
  -9  -5  13      167.28      164.05     20.60 o 
  -9  -5  12      252.36      198.55     15.92 o 
  -9   5  11       42.04       18.59     17.38 o 
  -9   5  10       19.77       15.64     15.83 o 
  -9   5   9       36.49       26.40     18.48 o 
  -9   5   8      189.87      147.25     17.79 o 
  -9   5   7      192.32      188.62     17.80 o 
  -9   5   6       55.76       79.97     16.09 o 
  -9   5   5      659.83      582.78     22.92 o 
  -9   5   4       15.29       13.44     15.36 o 
  -9   5   3      132.26      106.43     13.74 o 
  -9   5   2       52.70       66.09     12.96 o 
  -9   5   1      300.40      299.72     16.58 o 
  -9  -5   0      246.80      276.15     17.71 o 
   9   5   1      280.34      314.60     22.41 o 
  -9  -5  -2       54.81       62.91     16.93 o 
   9  -5   3      131.97      143.78     15.31 o 
   9  -5   4       14.28       26.79     15.58 o 
   9   5   5      670.85      587.90     19.36 o 
   9   5   6       52.40       62.78     16.18 o 
   9   5   7      193.54      221.41     17.45 o 
   9   5   8      188.17      188.94     17.01 o 
   9   5   9       34.07       51.30     15.71 o 
   9   5  10       20.15       14.72     15.98 o 
   9   5  11       41.57       21.09     16.87 o 
   9   5  12      240.51      245.33     19.98 o 
   9   5  13      177.72      189.37     17.49 o 
   9  -5  14       47.58       57.56     19.71 o 
   9  -5  15       52.57       60.31     20.01 o 
   9  -5  16       56.44       53.60     20.54 o 
  -9  -6  13      107.78      113.72     18.54 o 
  -9  -6  12       16.30       31.31     19.41 o 
  -9   6  11        3.00       12.65     23.38 o 
  -9   6  10       24.34       24.56     17.41 o 
  -9   6   9        3.39        0.00     24.54 o 
  -9   6   8       51.65       17.04     24.75 o 
  -9   6   7       92.09       62.09     19.94 o 
  -9   6   6      109.84       84.12     20.70 o 
  -9   6   5      402.16      373.57     24.31 o 
  -9   6   4      148.48      168.08     21.34 o 
  -9   6   3       43.83       27.27     33.05 o 
  -9  -6   2       38.80       26.50     17.05 o 
  -9   6   1      182.48      175.59     18.24 o 
   9   6   0       31.48       26.84     19.67 o 
   9   6   1      179.92      197.46     22.85 o 
   9   6   2       36.93       66.03     19.10 o 
   9  -6   3       41.15       36.35     17.40 o 
  -9  -6  -4      158.91      174.71     16.39 o 
   9   6   5      405.42      361.93     19.39 o 
   9   6   6      111.03      111.89     17.59 o 
  -9   6  -7       95.20       88.22     17.93 o 
   9  -6   8       48.65       51.52     17.42 o 
   9   6   9        3.63        4.49     17.87 o 
   9   6  10       23.32       18.48     19.13 o 
   9   6  11        3.20        0.00     17.60 o 
   9  -6  12       15.80        9.62     20.39 o 
   9  -6  13      107.71      106.31     21.89 o 
  -9   7   8        4.93       36.63     31.06 o 
  -9   7   7        6.96       35.59     30.68 o 
  -9   7   6       34.68       31.65     32.56 o 
  -9   7   5       11.88       27.86     34.35 o 
  -9   7   4       17.67       40.92     35.40 o 
  -9   7   3       78.17       92.41     37.73 o 
  -9   7   2       42.57       35.66     24.86 o 
  -9   7   1      116.90       97.98     26.53 o 
   9   7   0       31.37       41.22     18.34 o 
   9   7   1      124.30      119.90     19.28 o 
   9  -7   2       39.99       38.23     15.32 o 
   9  -7   3       77.11       87.80     16.81 o 
   9   7   4       18.65       25.88     16.33 o 
  -9  -7  -5       11.56       32.54     18.08 o 
   9   7   6       35.10       63.33     19.17 o 
   9   7   7        6.67       34.06     18.43 o 
   9   7   8        5.26       36.05     21.14 o 
 -10   0  22       22.48       12.40     27.04 o 
 -10   0  20      220.57      232.78     26.10 o 
 -10   0  18       47.23       26.44     24.94 o 
 -10   0  16        0.60        0.00     23.73 o 
 -10   0  14      133.86      175.97     24.61 o 
 -10   0  12     5403.90     5968.51     52.23 o 
 -10   0  10      227.67      226.58      9.48 o 
 -10   0   8       10.55       23.57      8.73 o 
 -10   0   6     1509.54     1667.95     14.77 o 
  10   0  -4       14.97        0.00     22.07 o 
  10   0  -2     3285.43     3673.75     33.02 o 
  10   0   0     3857.04     4226.32     36.19 o 
  10   0   2     3251.36     2612.88     47.51 o 
  10   0   4       15.52       11.53     16.53 o 
  10   0   6     1548.67     1962.10     30.30 o 
  10   0   8       10.60       73.32     29.55 o 
  10   0  10      212.51      210.55     28.85 o 
  10   0  12     5488.97     4916.88     61.31 o 
  10   0  14      124.90      131.70     28.50 o 
  10   0  16        0.64       22.99     24.79 o 
  10   0  18       50.62       24.25     40.19 o 
  10   0  20      212.45      191.57     31.57 o 
  10   0  22       22.26       70.81     18.56 o 
 -10   1  22        6.94       45.98     19.44 o 
 -10   1  21       19.83       26.68     19.66 o 
 -10   1  20      246.50      288.65     21.01 o 
 -10   1  19       29.27       38.44     17.70 o 
 -10   1  18      349.50      370.38     20.96 o 
 -10   1  17       73.92       61.52     15.94 o 
 -10   1  16       24.03       35.29     17.01 o 
 -10   1  15      216.36      238.82     18.40 o 
 -10   1  14     1634.72     1719.18     27.26 o 
 -10   1  13      746.09      747.95     15.72 o 
 -10   1  12      430.28      414.29     12.25 o 
 -10   1  11       48.35       42.67     11.11 o 
 -10   1  10     1180.83     1302.09     27.36 o 
 -10   1   9      680.67      665.26     18.69 o 
 -10   1   8      462.15      448.50     13.08 o 
  10  -1  -7      885.67      849.30     29.42 o 
 -10   1   6      113.54       83.85     10.10 o 
 -10   1   5      767.49      862.87     16.10 o 
  10   1  -4       96.20      113.86     10.11 o 
  10   1  -3      359.42      358.74      6.86 o 
  10   1  -2     1177.12     1512.62     18.76 o 
  10   1  -1     1098.36      817.09     21.66 o 
  10  -1   0     7324.58     7433.43     43.78 o 
  10   1   1     1030.26      905.34     20.56 o 
  10   1   2     1254.70     1542.63     24.85 o 
  10  -1   3      380.05      519.21     21.05 o 
  10   1   4       98.34      168.72     17.32 o 
  10   1   5      719.63      840.09     25.92 o 
  10   1   6      120.52       98.92     17.01 o 
  10   1   7      949.79      996.66     24.99 o 
  10   1   8      440.50      450.22     17.99 o 
  10   1   9      703.66      694.06     26.14 o 
  10   1  10     1202.38     1134.79     25.66 o 
  10  -1  11       51.85       59.74     18.63 o 
  10   1  12      435.71      376.69     19.73 o 
  10   1  13      791.39      754.42     27.75 o 
  10   1  14     1634.37     1483.24     29.38 o 
  10  -1  15      223.47      198.86     19.72 o 
  10   1  16       24.78       36.99     17.49 o 
  10  -1  17       71.58       81.42     19.68 o 
  10  -1  18      358.18      396.87     21.22 o 
  10   1  19       28.87       40.26     17.80 o 
  10   1  20      260.03      232.74     21.52 o 
  10   1  21       20.00       49.62     13.44 o 
 -10  -2  21       62.87       90.78     20.29 o 
 -10   2  20       49.56       76.55     17.96 o 
 -10   2  19      131.63      155.62     19.03 o 
 -10   2  18       28.77       58.02     17.55 o 
 -10   2  17        3.23        0.00     17.67 o 
 -10   2  16      197.37      207.89     15.67 o 
 -10   2  15      117.77      127.33     14.94 o 
 -10   2  14      392.21      379.26     15.02 o 
 -10  -2  13      702.30      748.13     21.99 o 
  10  -2 -12      546.95      554.57     16.09 o 
 -10   2  11      476.02      436.93     15.49 o 
 -10   2  10       53.58       61.31     11.68 o 
 -10   2   9      115.14      141.51     12.37 o 
 -10   2   8      408.70      362.73      9.15 o 
 -10   2   7      101.55      101.79      7.65 o 
 -10   2   6      381.60      470.82     12.42 o 
 -10   2   5      429.75      488.55     14.24 o 
  10   2  -4      971.14      846.90     14.73 o 
  10   2  -3     1319.44      196.95      8.21 o 
  10   2  -3     1562.38     1695.55     19.23 o 
  10   2  -2     1186.56     1326.41     13.48 o 
  10   2  -1       46.68       48.80      6.39 o 
  10   2   0      141.54      162.61      7.86 o 
  10   2   1       46.55       44.91      8.45 o 
  10   2   2     1237.67     1600.19     18.60 o 
  10   2   3     1490.82     1942.34     20.43 o 
  10   2   4     1038.80     1292.41     19.67 o 
  10   2   5      439.95      461.41     22.03 o 
  10   2   6      358.73      416.81     16.24 o 
  10   2   7      101.07      130.20     13.51 o 
  10   2   8      390.59      355.45     18.51 o 
  10   2   9      113.98      123.74     14.10 o 
  10   2  10       54.32       64.10     15.89 o 
  10   2  11      472.77      524.56     19.37 o 
  10   2  12      511.40      546.81     20.45 o 
  10   2  13      743.44      932.36     29.93 o 
  10   2  14      389.26      378.45     18.74 o 
  10   2  15      114.25      151.32     18.29 o 
  10  -2  16      209.14      161.74     18.94 o 
  10  -2  17        3.46        6.00     23.90 o 
  10  -2  18       30.67       11.52     18.52 o 
  10  -2  19      130.27       92.75     20.88 o 
  10  -2  20       48.08       67.15     20.88 o 
  10   2  21       54.56       85.57     19.09 o 
  10  -3 -20       95.83      114.85     22.14 o 
 -10   3  19        2.53       42.84     26.90 o 
 -10   3  18      136.02      129.23     16.51 o 
 -10   3  17      102.32      146.04     15.93 o 
 -10   3  16      317.52      335.06     16.48 o 
 -10   3  15      344.89      315.96     17.65 o 
 -10   3  14      313.76      335.24     15.88 o 
  10  -3 -13      375.61      409.15     19.97 o 
 -10  -3  12       54.79       56.30     14.43 o 
 -10   3  11      396.65      294.99     16.65 o 
 -10   3  10        1.47       15.70     13.78 o 
 -10   3   9       31.13       28.96     15.64 o 
 -10   3   8        0.29       10.60     16.34 o 
 -10   3   7       33.04       32.91     16.77 o 
 -10   3   6      411.09      316.99     17.22 o 
 -10   3   5      176.89      146.56     13.98 o 
 -10   3   4      271.94      261.92     15.71 o 
  10   3  -3       11.32       18.55      6.53 o 
  10   3  -2      735.01      707.31     11.29 o 
  10  -3  -1      739.97      821.30     16.25 o 
  10   3   0       97.28       92.57      8.34 o 
  10   3   1      693.84      734.83     15.69 o 
  10   3   2      747.26      622.92     12.05 o 
  10  -3   3       11.45       26.84      8.62 o 
  10   3   4      264.95      236.70     15.79 o 
  10   3   5      166.77      179.08     13.09 o 
  10   3   6      419.55      460.46     17.01 o 
  10   3   7       32.84       65.00     16.97 o 
  10   3   8        0.28        0.00     18.31 o 
  10   3   9       33.32       12.97     20.15 o 
  10   3  10        1.57        0.00     19.81 o 
  10   3  11      378.79      329.22     21.29 o 
  10   3  12       56.28       75.80     19.91 o 
  10   3  13      400.47      338.66     23.80 o 
  10  -3  14      325.31      400.75     28.23 o 
  10  -3  15      330.54      315.99     23.39 o 
  10  -3  16      320.61      431.45     27.62 o 
  10  -3  17       95.70      112.66     20.82 o 
  10  -3  18      141.09      126.33     21.27 o 
  10  -3  19        2.53       19.67     20.74 o 
  10  -3  20      100.63       85.55     22.21 o 
 -10   4  18       20.74       45.34     22.49 o 
  10  -4 -17       19.19       26.30     19.51 o 
  10  -4 -16       30.04       41.65     18.00 o 
  10  -4 -15      146.58      141.66     17.29 o 
  10  -4 -14      403.53      375.31     18.30 o 
 -10  -4  13       48.68       44.91     16.57 o 
 -10  -4  12       62.94       60.76     19.05 o 
 -10   4  11       31.26       32.12     15.22 o 
 -10   4  10       38.07        7.47     18.30 o 
 -10   4   9       20.98       11.46     13.57 o 
 -10   4   8        2.16        0.00     19.04 o 
 -10   4   7      365.07      303.13     17.30 o 
 -10   4   6      271.03      222.38     17.10 o 
 -10   4   5      212.97      184.45     16.37 o 
 -10  -4   4      487.28      542.53     18.74 o 
 -10   4   3       96.14       83.95     10.13 o 
 -10   4   2     1223.09     1142.55     24.76 o 
 -10   4   1      121.81      110.20     12.33 o 
  10   4   0        5.06        3.59     14.36 o 
  10   4   1      113.89      130.89     15.56 o 
  10  -4   2     1227.29     1190.44     21.21 o 
  10  -4   3       90.02      117.21     14.00 o 
  10   4   4      496.05      538.71     17.22 o 
  10   4   5      224.64      219.28     16.36 o 
 -10   4  -6      256.32      310.35     17.71 o 
  10   4   7      384.43      337.13     16.94 o 
  10   4   8        2.09        0.00     16.04 o 
  10   4   9       21.60        0.00     19.46 o 
  10   4  10       37.15       44.30     19.99 o 
  10   4  11       30.02       58.10     20.67 o 
  10   4  12       66.57       75.08     18.48 o 
  10   4  13       51.20       62.52     19.90 o 
  10  -4  14      398.96      418.71     20.67 o 
  10  -4  15      155.33      155.02     20.60 o 
  10  -4  16       32.11       50.73     24.62 o 
  10  -4  17       18.22       23.72     26.63 o 
  10  -4  18       19.40       30.15     20.87 o 
  10  -5 -16       63.20       34.10     19.91 o 
  10  -5 -15       13.51        3.77     19.92 o 
  10  -5 -14       62.27       45.61     20.56 o 
 -10  -5  13       37.30       46.62     20.66 o 
 -10  -5  12       56.21       57.50     19.58 o 
 -10   5  11       59.69       70.17     16.54 o 
 -10   5  10       63.22       54.78     16.41 o 
 -10   5   9      322.56      341.24     26.23 o 
 -10   5   8      188.92      173.09     15.80 o 
 -10   5   7       45.79       46.27     14.23 o 
 -10   5   6      120.20      106.52     20.43 o 
 -10   5   5      175.11      170.30     22.60 o 
 -10   5   4      289.81      231.38     20.79 o 
 -10   5   3      131.86       80.62     23.69 o 
 -10   5   2       26.02       18.48     16.03 o 
 -10   5   1      372.64      351.57     19.84 o 
  10   5   0      235.36      225.23     17.66 o 
  10   5   1      399.21      321.69     25.60 o 
  10  -5   2       24.66       21.08     14.22 o 
  10  -5   3      123.41      136.64     15.38 o 
  10   5   4      298.55      260.67     15.71 o 
  10   5   5      163.28      156.45     16.63 o 
  10   5   6      128.28      136.99     17.06 o 
  10   5   7       42.99       57.90     16.44 o 
  10   5   8      185.03      204.48     17.57 o 
  10   5   9      324.11      322.86     18.73 o 
  10   5  10       65.83       96.31     20.97 o 
  10   5  11       63.98       95.43     21.29 o 
  10  -5  12       60.04       53.28     20.57 o 
  10   5  13       39.33       36.52     19.22 o 
  10  -5  14       63.65       98.89     24.04 o 
  10  -5  15       14.01       35.07     20.84 o 
  10  -5  16       61.23       71.75     21.45 o 
 -10  -6  12       35.59       47.59     20.31 o 
 -10   6  11      186.48      168.91     18.68 o 
 -10   6  10       11.21        7.19     20.61 o 
 -10   6   9       15.33       12.66     23.58 o 
 -10   6   8       53.62       48.80     19.97 o 
 -10   6   7       72.41      110.20     19.67 o 
 -10   6   6        5.39       29.24     24.86 o 
 -10   6   5       47.72       65.57     21.55 o 
 -10   6   4        8.24       34.82     19.69 o 
 -10   6   3       25.75       15.07     33.46 o 
 -10  -6   2      191.32      142.68     25.28 o 
 -10   6   1      321.74      251.80     25.95 o 
  10   6   0      310.57      242.75     22.37 o 
  10   6   1      305.08      304.26     24.90 o 
  10  -6   2      189.90      200.58     18.92 o 
  10  -6   3       26.46       16.98     15.85 o 
  10   6   4        8.07       12.42     15.48 o 
  10   6   5       46.76       76.40     16.02 o 
  10   6   6        5.72       23.12     19.66 o 
  10   6   7       77.60       88.81     17.92 o 
  10   6   8       52.11       46.40     17.41 o 
  10   6   9       16.07       25.81     19.99 o 
  10   6  10       11.94       20.01     19.67 o 
  10   6  11      199.94      226.27     23.60 o 
  10  -6  12       33.19       65.22     26.28 o 
 -10   7   6       52.90       59.51     45.75 o 
 -10   7   5       20.04        5.33     49.16 o 
 -10   7   4       54.82       63.42     38.09 o 
 -10   7   3       27.35       11.83     74.60 o 
 -10   7   2        2.36       18.95     37.47 o 
 -10   7   1       32.99       41.18     26.07 o 
 -10  -7   0       38.93       38.56     27.96 o 
 -10   7  -1       31.64       47.16     28.50 o 
  10  -7   2        2.52       33.11     17.03 o 
  10  -7   3       26.15       34.33     16.64 o 
  10   7   4       51.78       37.57     17.17 o 
  10   7   5       19.01       25.76     17.24 o 
  10   7   6       51.62       75.59     17.89 o 
 -11   0  20        9.51       10.31     33.73 o 
 -11   0  18       25.57       30.59     30.87 o 
 -11   0  16      118.61      124.30     25.70 o 
 -11   0  14     1369.88     1480.41     45.50 o 
 -11   0  12      605.67      634.19     34.83 o 
 -11   0  10       19.64        9.97     20.25 o 
 -11   0   8     1415.93     1432.29     14.88 o 
  11   0  -6     4566.52     4705.89     41.69 o 
  11   0  -4      184.08      163.50     23.65 o 
  11   0  -2      241.16      170.49     15.66 o 
  11   0   0        0.01       14.72     21.44 o 
  11   0   2      239.52      228.92     13.73 o 
  11   0   4      174.67      143.36     19.40 o 
  11   0   6     4602.02     4382.17     41.86 o 
  11   0   8     1376.82     1638.18     33.94 o 
  11   0  10       19.23       12.07     47.95 o 
  11   0  12      644.11      640.66     38.37 o 
  11   0  14     1405.80     1495.16     44.16 o 
  11   0  16      110.72      109.70     28.96 o 
  11   0  18       23.85       21.17     43.52 o 
  11   0  20        9.11        0.19     61.82 o 
 -11   1  21       36.55       42.00     22.23 o 
 -11   1  20       85.63       84.18     19.42 o 
 -11   1  19       25.16       43.94     20.29 o 
 -11   1  18        5.71       11.57     19.17 o 
 -11   1  17       27.28        5.33     23.28 o 
 -11   1  16      157.97      174.19     19.05 o 
 -11   1  15       56.45       64.34     16.28 o 
 -11   1  14       86.41       75.69     16.56 o 
 -11   1  13      196.93      245.19     18.30 o 
  11  -1 -12      858.44      858.39     27.40 o 
 -11   1  11      238.27      279.32     10.71 o 
 -11   1  10       44.65       36.41     10.90 o 
 -11   1   9      331.61      383.50     19.42 o 
 -11   1   8      475.04      435.06     13.86 o 
  11  -1  -7      198.74      199.51     12.15 o 
 -11   1   6      116.05       94.89     10.37 o 
 -11   1   5       16.50       18.78      9.84 o 
  11   1  -4      263.70      249.21     13.19 o 
  11   1  -3      222.38      200.54      7.93 o 
  11   1  -2       75.43       74.30     10.32 o 
  11   1  -1      589.66      746.00     16.74 o 
  11   1   0       90.21       91.61     11.05 o 
  11   1   1      551.00      352.75     18.33 o 
  11   1   2       71.62       52.10      6.99 o 
  11  -1   3      236.66      260.61     15.31 o 
  11   1   4      257.78      213.46     18.97 o 
  11   1   5       17.46       16.59     23.33 o 
  11   1   6      111.67       88.43     19.73 o 
  11   1   7      187.12      216.30     18.19 o 
  11   1   8      495.42      494.31     23.73 o 
  11   1   9      319.66      338.29     21.01 o 
  11   1  10       47.85       54.74     19.86 o 
  11   1  11      230.89      296.48     20.09 o 
  11   1  12      897.16      770.48     25.57 o 
  11   1  13      211.16      206.05     23.28 o 
  11   1  14       92.60       92.81     22.15 o 
  11  -1  15       52.91       57.33     19.35 o 
  11  -1  16      164.84      196.52     21.99 o 
  11  -1  17       26.68        4.99     33.38 o 
  11   1  18        5.68       14.14     21.07 o 
  11   1  19       26.94       45.60     18.80 o 
  11   1  20       90.67      100.46     22.52 o 
  11   1  21       34.09       87.40     21.27 o 
 -11   2  20       97.22      151.81     23.92 o 
 -11  -2  19      129.08       97.33     22.30 o 
  11  -2 -18       54.17        1.96     25.22 o 
 -11   2  17       75.17       55.52     22.49 o 
  11  -2 -16      105.70       95.13     21.42 o 
  11  -2 -15      100.40      109.06     19.79 o 
  11  -2 -14      300.19      313.86     22.07 o 
 -11  -2  13      525.77      506.06     17.25 o 
 -11  -2  12      491.40      546.94     25.00 o 
 -11   2  11      656.51      694.13     17.09 o 
 -11   2  10      174.82      163.12     12.83 o 
 -11   2   9      782.22      701.99     18.71 o 
 -11   2   8     1030.72      742.25     15.81 o 
 -11   2   7      555.22      616.82     16.50 o 
 -11  -2   6      139.04      132.22      8.86 o 
 -11   2   5      117.04      125.72      8.98 o 
  11   2  -4      130.43       76.97     15.52 o 
  11   2  -3       22.37        6.49      6.34 o 
  11   2  -3       29.52       19.54      9.58 o 
  11   2  -2      212.48      152.89     10.66 o 
  11   2  -2      372.57      310.47     10.88 o 
  11   2  -1      358.90      315.66     12.28 o 
  11   2   0      125.77      133.45      8.89 o 
  11   2   1      377.76      477.61     13.28 o 
  11   2   2      369.81      340.45     12.39 o 
  11  -2   3       28.52       27.24     11.47 o 
  11   2   4      121.63      112.66     15.06 o 
  11   2   5      117.50      137.96     15.44 o 
  11   2   6      136.60      126.53     13.89 o 
  11   2   7      590.81      730.99     19.90 o 
  11   2   8      961.28      906.74     27.90 o 
  11   2   9      838.71      905.18     22.79 o 
  11   2  10      181.62      199.63     16.50 o 
  11   2  11      693.52      809.79     28.97 o 
  11   2  12      468.80      495.26     19.53 o 
  11   2  13      551.13      646.39     24.82 o 
  11   2  14      301.25      329.38     24.20 o 
  11  -2  15      101.48      131.34     20.27 o 
  11   2  16      107.34      116.20     20.44 o 
  11  -2  17       80.51       59.36     22.70 o 
  11  -2  18       56.55       39.49     40.04 o 
  11  -2  19      128.10      142.36     26.13 o 
  11  -2  20      102.50      149.31     27.34 o 
 -11   3  19       70.18       65.11     23.10 o 
 -11  -3  18      225.57      223.81     23.97 o 
  11  -3 -17       64.13       91.29     21.20 o 
 -11   3  16       50.09       56.12     14.02 o 
 -11   3  15       27.26       48.13     14.49 o 
 -11   3  14       18.05       44.37     14.16 o 
 -11  -3  13       29.19       37.11     15.40 o 
 -11  -3  12      679.01      699.80     22.42 o 
 -11   3  11      248.18      251.58     18.15 o 
 -11   3  10      710.74      584.07     17.78 o 
 -11   3   9      179.50      169.82     18.09 o 
 -11   3   8        4.52        0.53     16.76 o 
 -11   3   7       26.28       26.29     17.28 o 
 -11   3   6      157.16      118.53     15.51 o 
 -11   3   5       26.86       52.82     14.64 o 
 -11   3   4      261.44      242.82     15.17 o 
 -11   3   3      151.44      120.15     13.35 o 
  11   3  -2      107.56       99.22      8.58 o 
  11   3  -1      103.13      102.85      8.63 o 
  11  -3   0     1902.05     2054.07     19.32 o 
  11   3   1      100.00       98.91      9.29 o 
  11   3   2      105.57       87.56      8.57 o 
  11  -3   3      158.49      123.26     13.10 o 
  11   3   4      256.09      284.10     15.03 o 
  11   3   5       28.78       27.38     13.56 o 
  11   3   6      156.31      138.05     15.19 o 
  11   3   7       26.67       31.61     16.05 o 
  11   3   8        4.28        2.57     18.11 o 
  11   3   9      192.18      216.56     20.41 o 
  11   3  10      693.13      723.89     29.33 o 
  11   3  11      256.50      301.47     25.99 o 
  11   3  12      702.03      848.37     31.23 o 
  11   3  13       30.28       62.81     24.14 o 
  11  -3  14       19.20       18.85     19.30 o 
  11  -3  15       27.56       66.80     20.60 o 
  11  -3  16       46.73       75.39     26.28 o 
  11  -3  17       66.31       88.35     23.41 o 
  11  -3  18      230.99      307.14     30.32 o 
  11  -3  19       71.17       82.94     24.23 o 
 -11   4  17       46.16       54.17     16.25 o 
 -11   4  16      144.02      201.68     26.07 o 
  11  -4 -15       15.87       37.18     17.36 o 
  11  -4 -14       29.86       38.97     15.39 o 
 -11  -4  13       11.28       41.56     17.16 o 
 -11  -4  12      289.32      256.35     17.16 o 
 -11   4  11       93.08       54.07     15.78 o 
 -11   4  10       44.99       56.86     18.00 o 
 -11   4   9      134.59       80.71     17.80 o 
 -11   4   8      791.93      617.72     22.18 o 
 -11   4   7      197.68      173.38     16.42 o 
 -11   4   6       91.86       73.72     16.40 o 
 -11   4   5       30.67       39.41     19.00 o 
 -11   4   4       60.09       71.92     16.25 o 
 -11   4   3      108.94      129.22     18.49 o 
 -11   4   2      698.50      656.99     22.06 o 
 -11  -4   1       25.06       54.69     16.00 o 
  11   4   0      308.04      265.07     19.39 o 
  11   4   1       23.77       60.11     18.12 o 
  11  -4   2      705.06      695.45     26.84 o 
  11  -4   3      115.84      129.03     14.88 o 
  11   4   4       58.73       55.43     15.49 o 
  11   4   5       28.98       28.32     18.62 o 
  11   4   6       94.38      103.06     15.97 o 
  11   4   7      185.48      195.34     17.31 o 
  11   4   8      815.86      755.42     22.01 o 
  11   4   9      135.18      144.24     22.50 o 
  11   4  10       46.60      109.96     23.23 o 
  11   4  11       95.71      103.04     20.69 o 
  11   4  12      297.98      350.40     26.13 o 
  11   4  13       11.07       31.11     19.80 o 
  11  -4  14       31.00       25.20     18.95 o 
  11  -4  15       15.62       38.84     22.27 o 
  11  -4  16      150.13      208.69     27.88 o 
  11  -4  17       49.48       33.19     38.99 o 
  11  -5 -15       66.07       67.38     19.40 o 
  11  -5 -14       15.70       20.33     19.79 o 
 -11  -5  13       72.54       69.85     16.70 o 
 -11  -5  12       85.62      103.14     16.55 o 
 -11   5  11       69.82       76.49     17.02 o 
 -11   5  10      274.91      227.79     22.87 o 
 -11   5   9      110.55       66.30     17.42 o 
 -11  -5   8       35.55       29.35     20.10 o 
 -11   5   7      118.61      113.20     16.41 o 
 -11   5   6       62.52       63.48     20.16 o 
 -11   5   5      332.15      320.13     18.76 o 
 -11   5   4       75.30      116.29     20.90 o 
 -11   5   3       86.71      125.48     19.62 o 
 -11   5   2       79.21       81.66     22.30 o 
 -11   5   1      699.40      694.14     28.56 o 
  11   5   0      530.02      559.18     24.72 o 
  11   5   1      747.36      599.99     20.22 o 
  11  -5   2       84.92       83.04     14.44 o 
  11  -5   3       90.64       87.62     17.44 o 
  11   5   4       71.59       76.56     14.46 o 
  11   5   5      346.64      374.59     29.63 o 
  11   5   6       61.67       82.61     16.84 o 
  11   5   7      117.48      109.73     17.79 o 
  11   5   8       36.95       51.30     18.05 o 
  11   5   9      111.34      148.87     22.45 o 
  11   5  10      293.09      237.23     25.41 o 
  11   5  11       68.01      115.12     26.43 o 
  11   5  12       87.58      121.09     19.91 o 
  11   5  13       67.70      102.73     18.89 o 
  11  -5  14       16.82       29.93     25.30 o 
  11  -5  15       64.39       75.79     22.34 o 
 -11   6  11        3.29        6.19     22.35 o 
 -11   6  10       13.22       38.34     18.33 o 
 -11   6   9       17.84       40.33     18.99 o 
 -11   6   8       27.77       47.35     17.00 o 
 -11   6   7      109.29      115.99     22.89 o 
 -11   6   6      122.77       95.74     19.95 o 
 -11   6   5       86.89       85.12     21.14 o 
 -11   6   4       83.55       83.01     28.66 o 
 -11   6   3      334.13      338.00     38.22 o 
 -11   6   2       45.52       33.73     21.65 o 
 -11   6   1      111.10       89.83     29.32 o 
 -11  -6   0       31.18       45.69     26.00 o 
 -11   6  -1      103.64       90.17     25.19 o 
  11  -6   2       42.78       42.83     16.20 o 
  11  -6   3      356.78      319.20     18.70 o 
  11   6   4       78.23       78.46     16.56 o 
  11   6   5       89.76       90.93     16.74 o 
  11   6   6      119.42      150.38     17.23 o 
  11   6   7      114.37      109.82     19.99 o 
  11   6   8       27.93       44.62     17.99 o 
  11   6   9       17.83       33.90     17.85 o 
  11   6  10       13.05       31.31     17.83 o 
  11   6  11        3.26        0.00     27.11 o 
 -11   7   2       76.45      105.56     36.31 o 
 -11   7   1      195.32      174.78     27.89 o 
 -11   7   0       16.58       28.96     27.01 o 
  11  -7   1      207.62      171.74     22.86 o 
  11  -7   2       75.77       62.78     22.58 o 
 -12   0  20        6.38       27.35     36.66 o 
 -12   0  18        7.55       13.97     37.36 o 
 -12   0  16       79.25       75.80     30.87 o 
 -12   0  14      152.12      216.59     32.65 o 
 -12   0  12      339.49      338.80     22.70 o 
  12   0 -10     1464.72     1531.48     31.11 o 
  12   0  -8      899.62      876.85     27.18 o 
  12   0  -6      116.35       58.31     27.93 o 
  12   0  -4      100.83      170.75     23.68 o 
  12   0  -2     3768.72     4454.60     41.14 o 
  12   0   0     1780.83     1828.95     34.13 o 
  12   0   2     3753.62     4370.95     44.80 o 
  12   0   4       94.17       80.64     28.81 o 
  12   0   6      123.94      116.99     20.45 o 
  12   0   8      940.19     1164.00     32.71 o 
  12   0  10     1477.99     1675.70     50.78 o 
  12   0  12      345.45      375.37     39.34 o 
  12   0  14      157.23      186.98     31.54 o 
  12   0  16       84.33       55.24     30.34 o 
  12   0  18        7.05        3.61     49.76 o 
  12   0  20        6.74        8.47     50.65 o 
 -12   1  20       60.95       56.68     20.18 o 
 -12   1  19       30.69       21.01     20.60 o 
 -12   1  18       44.38       63.24     24.50 o 
 -12   1  17       14.09       20.46     17.11 o 
 -12   1  16      246.38      244.59     18.30 o 
 -12   1  15      125.47      102.41     21.18 o 
 -12   1  14       84.50       77.08     17.90 o 
 -12  -1  13       34.73       16.39     19.74 o 
 -12  -1  12       49.95        0.00     18.05 o 
  12  -1 -11       47.29       12.30     22.34 o 
 -12  -1  10      386.90      283.12     23.83 o 
 -12   1   9       55.64       60.01      9.99 o 
  12   1  -8     2297.20     2580.60     21.58 o 
 -12   1   7     1207.45     1131.39     17.74 o 
 -12   1   6      214.42      215.29     12.29 o 
 -12   1   5      911.72      747.06     33.86 o 
  12   1  -4      151.04      122.89     12.18 o 
  12   1  -3      210.29       29.73      6.87 o 
  12   1  -3      222.53      368.27     16.73 o 
  12   1  -2     1168.87      881.59     27.25 o 
  12   1  -1      558.13      552.84     19.65 o 
  12  -1   0     2139.55     1855.34     31.28 o 
  12   1   1      552.00      424.64     16.31 o 
  12   1   2     1202.97     1270.89     20.33 o 
  12  -1   3      209.21      270.88     10.34 o 
  12   1   4      141.72      128.33     20.79 o 
  12   1   5      971.96     1122.71     30.19 o 
  12   1   6      200.50      203.57     19.58 o 
  12   1   7     1195.76     1162.13     29.37 o 
  12   1   8     2336.24     3036.55     48.24 o 
  12   1   9       52.01       51.21     18.86 o 
  12   1  10      407.33      400.19     23.51 o 
  12   1  11       49.37       59.91     19.51 o 
  12   1  12       53.56       23.05     19.62 o 
  12   1  13       33.45       56.91     20.22 o 
  12   1  14       80.08       68.03     26.21 o 
  12   1  15      127.58      111.86     21.01 o 
  12   1  16      252.59      235.24     23.66 o 
  12  -1  17       13.19       24.80     25.85 o 
  12   1  18       47.33       35.31     20.33 o 
  12   1  19       32.70       29.60     26.34 o 
  12   1  20       61.66       57.95     20.33 o 
 -12   2  19        1.33        0.00     25.19 o 
 -12   2  18       23.18       25.91     23.72 o 
 -12   2  17       78.33       56.10     22.04 o 
 -12   2  16       22.16       25.42     21.15 o 
  12  -2 -15       83.95       74.95     20.02 o 
 -12   2  14      112.82      128.92     20.60 o 
 -12  -2  13      202.55      157.68     17.19 o 
 -12  -2  12      172.29      167.12     13.05 o 
 -12   2  11      174.40      128.65     12.14 o 
 -12   2  10       64.11       59.90     13.80 o 
 -12   2   9      229.32      230.96     12.49 o 
 -12   2   8       84.51       78.11     11.81 o 
 -12   2   7      143.11      113.08     15.84 o 
 -12   2   6      289.49      298.36      9.96 o 
 -12   2   5      408.23      325.91     18.04 o 
  12   2  -4      222.21      190.62     11.78 o 
  12   2  -3      373.43      336.27     11.28 o 
  12   2  -2       19.50       16.82      9.48 o 
  12   2  -2       21.33       17.34      9.33 o 
  12   2  -1       48.62       52.19      8.02 o 
  12   2   0      102.28      141.38     10.53 o 
  12   2   1       48.19       62.82     10.00 o 
  12   2   2       20.14       31.61     10.48 o 
  12  -2   3      382.64      351.37     16.18 o 
  12   2   4      237.55      293.89     18.96 o 
  12   2   5      384.83      415.67     14.70 o 
  12   2   6      308.14      396.51     21.42 o 
  12   2   7      151.80      156.80     17.79 o 
  12   2   8       79.09       83.60     15.86 o 
  12   2   9      224.58      258.12     18.51 o 
  12   2  10       67.73       80.08     19.27 o 
  12   2  11      162.82      150.68     16.17 o 
  12   2  12      184.07      223.44     18.43 o 
  12   2  13      189.12      163.87     16.53 o 
  12   2  14      119.59      128.33     20.63 o 
  12   2  15       84.72      114.41     20.14 o 
  12   2  16       21.61       43.44     21.66 o 
  12  -2  17       78.54       67.28     24.86 o 
  12  -2  18       23.72       29.91     34.16 o 
  12  -2  19        1.39       32.20     35.74 o 
 -12   3  18        0.12        0.00     24.76 o 
 -12   3  17       10.53       19.77     22.95 o 
  12  -3 -16       46.76       65.84     21.91 o 
 -12   3  15       78.13      121.33     21.01 o 
 -12   3  14      537.47      505.06     18.87 o 
 -12  -3  13        6.12       27.83     15.45 o 
 -12  -3  12       50.79       57.69     13.22 o 
 -12   3  11      110.40      112.98     13.10 o 
 -12   3  10      934.17      770.53     16.80 o 
 -12   3   9       62.52       93.09     15.13 o 
 -12   3   8      292.80      262.19     15.15 o 
 -12   3   7      171.81      154.14     13.24 o 
 -12   3   6      297.70      330.24     15.98 o 
 -12   3   5      137.29      129.40     14.27 o 
  12   3  -4      263.06      227.24     14.29 o 
 -12   3   3       88.42       98.61     17.27 o 
  12  -3  -2      110.78      108.72     12.69 o 
  12   3  -1      422.85      490.75     18.13 o 
  12   3   0        0.81        3.95     10.19 o 
  12   3   1      395.28      427.42     12.08 o 
  12   3   2      114.42      151.48     10.49 o 
  12  -3   3       90.35      125.46     12.18 o 
  12   3   4      272.90      310.79     15.30 o 
  12   3   5      141.42      119.17     13.76 o 
  12   3   6      298.71      376.08     17.72 o 
  12   3   7      160.76      180.66     18.13 o 
  12   3   8      295.28      307.90     17.76 o 
  12   3   9       58.34       66.66     16.43 o 
  12   3  10      967.02     1021.10     26.22 o 
  12   3  11      110.55      129.87     23.79 o 
  12   3  12       53.56       87.71     27.25 o 
  12   3  13        5.73        2.03     28.26 o 
  12  -3  14      541.38      649.90     26.55 o 
  12  -3  15       75.34       97.82     20.62 o 
  12  -3  16       49.44       53.83     26.89 o 
  12  -3  17       10.16       25.60     32.62 o 
  12  -3  18        0.13        4.03     36.71 o 
  12  -4 -16      116.70      152.74     20.77 o 
 -12   4  15       25.32       81.81     15.21 o 
 -12   4  14        8.80       19.33     17.31 o 
 -12  -4  13       41.41       53.05     14.57 o 
 -12  -4  12       69.46       59.58     18.02 o 
 -12   4  11       41.61       47.43     16.60 o 
 -12   4  10      551.27      451.33     20.66 o 
 -12   4   9      188.97      174.55     18.35 o 
 -12   4   8      250.95      227.23     16.36 o 
 -12   4   7       26.79       22.31     20.16 o 
 -12   4   6      416.84      332.99     19.81 o 
 -12   4   5       23.81       47.40     19.47 o 
 -12   4   4      345.37      351.46     21.50 o 
  12  -4  -3      374.65      344.45     23.84 o 
 -12   4   2       73.69       87.91     18.17 o 
 -12   4   1       52.17       64.54     14.59 o 
 -12   4   0        0.49       52.90     18.48 o 
  12  -4   1       48.68       53.16     14.23 o 
  12  -4   2       75.62       61.41     14.49 o 
  12  -4   3      367.51      392.70     22.69 o 
  12   4   4      342.08      375.58     20.86 o 
  12   4   5       23.08       31.24     17.07 o 
  12   4   6      420.45      418.77     23.84 o 
  12   4   7       27.31       29.80     17.89 o 
  12   4   8      242.14      261.70     21.97 o 
  12   4   9      187.85      167.15     20.43 o 
  12   4  10      543.08      511.02     27.64 o 
  12   4  11       40.19       46.81     19.85 o 
  12   4  12       67.21       58.01     20.53 o 
  12   4  13       39.06       56.32     21.58 o 
  12  -4  14        9.23        0.00     24.11 o 
  12  -4  15       26.97       44.00     23.29 o 
  12  -4  16      112.79      165.25     22.50 o 
  12  -5 -14       14.20       38.02     25.60 o 
 -12  -5  13      140.61      148.38     19.57 o 
 -12  -5  12       56.64       38.48     16.70 o 
 -12   5  11       64.48       49.59     16.04 o 
 -12   5  10       32.48       55.50     22.17 o 
 -12   5   9      140.15      105.71     19.92 o 
 -12   5   8      122.55      114.02     18.44 o 
 -12   5   7      171.49      137.83     18.00 o 
 -12   5   6      250.96      213.22     20.82 o 
 -12   5   5       19.29       26.80     19.72 o 
 -12   5   4       34.06      128.30     22.89 o 
  12  -5  -3      123.94      173.85     24.62 o 
 -12   5   2      171.76      161.11     24.25 o 
 -12   5   1       47.50       69.94     23.27 o 
 -12   5   0       16.67       18.62     26.45 o 
  12  -5   1       44.32       72.33     19.06 o 
  12  -5   2      180.61      186.51     16.02 o 
  12  -5   3      127.16       98.67     16.81 o 
  12   5   4       34.84       54.80     15.62 o 
  12   5   5       18.15       40.22     15.76 o 
  12   5   6      249.41      272.17     21.06 o 
  12   5   7      167.44      168.65     19.39 o 
  12   5   8      127.99      128.21     19.08 o 
  12   5   9      134.72      119.06     20.99 o 
  12   5  10       34.60       38.63     20.63 o 
  12   5  11       65.31       89.34     23.87 o 
  12   5  12       53.48       81.29     20.73 o 
  12   5  13      132.02      112.69     20.55 o 
  12  -5  14       14.35       36.44     22.72 o 
 -12   6   9      130.14      130.08     19.80 o 
 -12   6   8       28.11      109.44     26.30 o 
 -12   6   7       24.24       69.46     21.51 o 
 -12   6   6        2.70       26.77     22.66 o 
 -12   6   5        3.93        7.38     54.86 o 
 -12   6   4       40.10       42.77     33.45 o 
 -12   6   3       31.88       54.71     33.15 o 
 -12   6   2       22.92       25.58     23.54 o 
 -12   6   1      138.11      159.57     29.57 o 
 -12   6   0        1.59       12.16     28.86 o 
  12  -6   1      139.66      133.88     26.65 o 
  12  -6   2       22.75       31.68     20.01 o 
  12  -6   3       30.15       50.47     20.35 o 
  12   6   4       38.56       35.86     18.40 o 
  12   6   5        3.71        0.00     18.74 o 
  12   6   6        2.62       34.23     17.04 o 
  12   6   7       23.56       34.64     16.29 o 
  12   6   8       29.74       37.11     20.02 o 
  12   6   9      125.15      120.04     20.36 o 
 -13   0  18        8.71       35.92     33.51 o 
 -13   0  16      348.05      415.60     38.28 o 
 -13   0  14      533.32      636.03     39.34 o 
  13   0 -12        4.06        0.00     26.02 o 
  13   0 -10       27.27        0.00     27.78 o 
  13   0  -8      332.60      287.70     24.90 o 
  13   0  -6      300.43      319.05     24.76 o 
  13   0  -4     3963.88     3980.81     43.33 o 
  13   0  -2     2533.26     2742.66     38.04 o 
  13   0   0       11.49        0.00     34.11 o 
  13   0   2     2520.95     2278.49     27.55 o 
  13   0   4     4017.94     4733.78     52.13 o 
  13   0   6      288.69      297.52     29.54 o 
  13   0   8      338.45      425.94     28.72 o 
  13   0  10       26.26       14.07     40.43 o 
  13   0  12        3.92        4.96     47.29 o 
  13   0  14      533.89      520.06     39.98 o 
  13   0  16      363.56      389.06     36.56 o 
  13   0  18        8.71       21.55     40.35 o 
 -13   1  19       17.22       29.44     18.92 o 
 -13   1  18        2.30        0.00     25.85 o 
 -13   1  17       15.10        0.00     24.29 o 
 -13   1  16       40.58        8.26     25.47 o 
 -13   1  15       32.04       38.27     22.11 o 
 -13   1  14      113.14      141.88     22.32 o 
 -13  -1  13      106.82      120.78     21.27 o 
 -13  -1  12      144.72      126.76     24.68 o 
  13  -1 -11       48.72       25.96     17.31 o 
 -13  -1  10      490.76      566.22     22.56 o 
 -13   1   9      101.49       42.62     20.82 o 
  13  -1  -8      124.27      126.98     29.76 o 
  13  -1  -7       31.86       25.29     10.15 o 
 -13   1   6      686.41      716.27     12.98 o 
 -13   1   5      317.36      430.90     18.63 o 
  13   1  -4      168.14      152.76     12.11 o 
  13   1  -3      121.04      117.28     12.14 o 
  13   1  -2     1663.05     1628.49     28.74 o 
  13   1  -1      997.79      769.68     16.72 o 
  13   1   0      497.60      364.69     17.22 o 
  13   1   1     1041.80      843.04     16.46 o 
  13   1   2     1675.38     1333.84     19.92 o 
  13  -1   3      116.89      100.44     14.04 o 
  13   1   4      170.71      138.82     20.74 o 
  13   1   5      309.54      282.86     23.68 o 
  13   1   6      693.98      777.46     23.70 o 
  13   1   7       33.56       22.96     21.75 o 
  13   1   8      119.11       86.97     19.56 o 
  13   1   9      108.69      148.56     20.68 o 
  13   1  10      503.62      489.80     24.45 o 
  13   1  11       52.01       35.37     27.98 o 
  13   1  12      151.24      123.39     21.42 o 
  13   1  13      114.49      120.57     24.28 o 
  13   1  14      116.48      112.37     22.72 o 
  13   1  15       30.33       47.70     22.46 o 
  13  -1  16       39.06       64.14     23.15 o 
  13   1  17       14.47       19.14     31.66 o 
  13   1  18        2.37        0.00     25.19 o 
  13   1  19       16.28       22.60     19.98 o 
 -13   2  18       85.68      114.26     24.26 o 
 -13   2  17      147.67      146.16     22.53 o 
 -13   2  16       40.67       50.38     23.76 o 
 -13   2  15       63.68       76.69     21.18 o 
 -13   2  14       41.07       25.11     21.10 o 
 -13  -2  13       19.01       25.16     20.98 o 
 -13  -2  12      106.13      111.75     20.21 o 
 -13  -2  11      118.58      109.98     18.12 o 
 -13  -2  10       37.09       28.84     20.73 o 
 -13   2   9       77.68       55.21     12.56 o 
 -13   2   8       96.42       67.63     13.83 o 
 -13   2   7       67.08       38.51     20.01 o 
  13   2  -6       29.51        0.00     18.63 o 
 -13   2   5      147.59      110.65     11.74 o 
  13   2  -4      805.86      801.82     14.42 o 
  13   2  -3      936.45      897.51     26.76 o 
  13   2  -2     1282.68     1355.97     24.73 o 
  13   2  -1     1204.85      265.07     15.01 o 
  13   2  -1     1425.19     1464.28     23.17 o 
  13   2   0     1460.66     1273.12     29.04 o 
  13   2   1     1359.74     1421.04     16.89 o 
  13   2   2     1358.15     1378.70     28.31 o 
  13  -2   3      891.96      833.42     31.42 o 
  13   2   4      804.73      941.69     21.57 o 
  13   2   5      157.63      185.96     16.29 o 
  13   2   6       27.55       36.12     17.00 o 
  13   2   7       71.91       78.56     17.56 o 
  13   2   8      101.98       91.85     17.65 o 
  13   2   9       77.30       75.79     16.09 o 
  13   2  10       38.41       34.06     17.81 o 
  13   2  11      112.87      100.29     17.72 o 
  13   2  12      107.58      129.45     20.47 o 
  13   2  13       18.03       46.34     19.22 o 
  13   2  14       43.70       53.56     19.92 o 
  13   2  15       59.95       65.78     19.73 o 
  13   2  16       41.65       56.25     21.32 o 
  13   2  17      141.50      189.19     21.40 o 
  13  -2  18       91.80      145.03     32.34 o 
 -13   3  17       57.88       99.19     23.24 o 
  13  -3 -16      106.42      148.16     23.14 o 
 -13   3  15        2.20       40.10     21.36 o 
  13  -3 -14       69.90       91.13     20.64 o 
 -13  -3  13        2.99       26.44     19.54 o 
 -13  -3  12       61.29       55.16     15.23 o 
 -13   3  11       70.01       74.65     13.59 o 
 -13   3  10      244.45      239.78     14.49 o 
 -13   3   9      211.84      186.75     18.91 o 
 -13   3   8      477.02      419.22     16.50 o 
 -13   3   7       87.22      129.41     19.14 o 
 -13   3   6       41.92       40.32     15.80 o 
 -13   3   5       45.20       41.17     16.85 o 
 -13   3   4       25.71        0.00     16.93 o 
 -13   3   3      261.96      249.66     15.60 o 
 -13   3   2      451.44      451.47     16.47 o 
  13   3  -1      241.50      367.00     17.63 o 
  13   3   0     3213.09     3452.35     31.73 o 
 -13  -3  -1      258.75      307.89     13.84 o 
  13   3   2      423.01      384.78     15.09 o 
  13  -3   3      273.63      298.13     15.42 o 
  13   3   4       24.04       19.01     14.55 o 
  13   3   5       42.39       41.79     15.32 o 
  13   3   6       39.47       48.52     16.32 o 
  13   3   7       93.40      124.89     15.92 o 
  13   3   8      468.56      491.30     20.54 o 
  13   3   9      223.13      290.96     20.89 o 
  13   3  10      261.80      328.59     21.89 o 
  13   3  11       73.04       60.28     19.62 o 
  13   3  12       65.71       34.67     23.38 o 
  13   3  13        2.89       30.45     24.12 o 
  13  -3  14       74.88      104.86     24.60 o 
  13  -3  15        2.21       38.35     29.59 o 
  13  -3  16      110.29      183.30     30.17 o 
  13  -3  17       60.51       96.17     29.33 o 
 -13   4  15       93.71      124.98     21.39 o 
 -13   4  14        0.65       39.44     22.69 o 
 -13  -4  13       37.46       44.91     13.94 o 
 -13  -4  12        6.10       22.08     19.09 o 
 -13   4  11        2.88        0.00     21.46 o 
 -13   4  10       41.64       32.33     16.43 o 
 -13   4   9      107.16       90.61     18.05 o 
 -13   4   8       26.16       56.55     18.06 o 
 -13   4   7       73.44       96.27     15.44 o 
 -13   4   6      106.27      117.76     15.33 o 
 -13   4   5       12.43       46.87     17.09 o 
 -13   4   4       27.97       78.83     21.49 o 
 -13   4   3       30.42       94.56     21.79 o 
 -13   4   2     2049.96     1957.98     26.56 o 
 -13   4   1       12.40       38.73     21.20 o 
  13  -4   0     3571.82     3432.10     49.75 o 
  13  -4   1       11.64       74.57     18.00 o 
  13  -4   2     2019.71     2248.76     39.36 o 
  13  -4   3       32.43       34.54     17.54 o 
  13   4   4       26.56       14.07     15.97 o 
  13   4   5       11.79       27.92     17.88 o 
  13   4   6      113.01       78.18     18.68 o 
  13   4   7       77.23       70.75     21.73 o 
  13   4   8       25.87       24.11     19.97 o 
  13   4   9      109.68       95.25     23.54 o 
  13   4  10       38.91       53.47     24.22 o 
  13   4  11        2.82       33.21     28.18 o 
  13   4  12        6.02        0.00     29.32 o 
  13   4  13       36.43       28.72     29.91 o 
  13  -4  14        0.69       30.54     25.12 o 
  13  -4  15       93.21      104.61     23.59 o 
 -13  -5  12       20.22       48.74     19.57 o 
 -13   5  11       58.42       37.57     16.62 o 
 -13   5  10       77.31       44.46     18.46 o 
 -13   5   9       76.02       77.71     20.11 o 
 -13   5   8       55.39       66.00     18.04 o 
 -13   5   7       86.31      111.47     19.51 o 
 -13   5   6       23.37       81.64     24.37 o 
 -13   5   5      131.37      101.80     22.11 o 
 -13   5   4       55.30       86.49     24.97 o 
 -13   5   3      111.55      181.52     26.88 o 
 -13   5   2      396.95      298.47     29.01 o 
 -13   5   1      315.37      275.05     25.59 o 
  13  -5   0      789.84      754.99     31.62 o 
  13  -5   1      319.70      305.81     27.38 o 
  13  -5   2      375.19      303.80     25.08 o 
  13  -5   3      119.06       83.96     20.57 o 
  13   5   4       51.81       42.62     17.23 o 
  13   5   5      127.72      121.29     17.24 o 
  13   5   6       25.06       18.67     19.99 o 
  13   5   7       91.53       99.33     20.28 o 
  13   5   8       58.97       80.72     22.29 o 
  13   5   9       81.32       84.60     24.13 o 
  13   5  10       82.37       75.88     22.43 o 
  13   5  11       61.68       52.14     19.85 o 
  13   5  12       21.12       42.77     25.10 o 
 -13   6   7       99.98      173.76     27.05 o 
 -13   6   6        4.60       10.82     26.10 o 
 -13   6   5       44.54       15.00     33.58 o 
 -13   6   4      131.25      162.61     37.57 o 
 -13   6   3      211.52      259.38     39.72 o 
 -13   6   2       67.84      106.43     38.06 o 
 -13   6   1      360.11      349.04     27.89 o 
  13  -6   0      141.50      118.68     22.01 o 
  13  -6   1      341.04      421.50     29.42 o 
  13  -6   2       69.27       55.78     24.25 o 
  13  -6   3      205.60      243.45     27.09 o 
 -13  -6  -4      136.37      119.73     22.25 o 
 -13   6  -5       47.69       41.53     22.13 o 
  13   6   6        4.78       29.05     19.82 o 
  13   6   7       99.80      127.15     18.81 o 
 -14   0  18       42.50       82.87     31.79 o 
  14   0 -16      210.60      198.80     28.05 o 
  14   0 -14      162.64       76.48     41.38 o 
  14   0 -12      376.87      388.08     27.21 o 
  14   0 -10       61.57       25.74     25.22 o 
  14   0  -8     3011.22     3165.48     42.54 o 
  14   0  -6       86.74       63.03     23.76 o 
  14   0  -4      715.33      468.46     25.78 o 
  14   0  -2     2531.98     2989.86     42.30 o 
  14   0   0     6650.14     6766.01     59.37 o 
  14   0   2     2562.29     2837.53     31.38 o 
  14   0   4      739.13     1073.86     36.21 o 
  14   0   6       84.19      144.09     26.10 o 
  14   0   8     3061.21     3025.57     43.60 o 
  14   0  10       65.00       71.08     38.17 o 
  14   0  12      388.68      560.46     49.71 o 
  14   0  14      165.98      119.79     38.92 o 
  14   0  16      211.58      189.31     36.55 o 
  14   0  18       45.44       52.02     34.91 o 
 -14   1  18      111.83      128.33     25.22 o 
 -14   1  17       36.71        0.00     25.64 o 
 -14   1  16       76.31       69.85     27.03 o 
 -14   1  15      113.24      116.88     26.11 o 
 -14   1  14       77.46       71.54     22.89 o 
 -14  -1  13        2.36        4.06     24.17 o 
 -14  -1  12      131.13      120.86     26.12 o 
  14  -1 -11       94.39       61.10     23.09 o 
  14  -1 -10      222.04      288.68     28.58 o 
  14   1  -9      118.83      115.33     22.50 o 
  14   1  -8       49.11       36.45     18.18 o 
  14  -1  -7       54.85       36.63     15.93 o 
  14   1  -6     1186.90     1265.60     26.78 o 
 -14   1   5      725.67      790.03     19.30 o 
  14   1  -4      407.90      441.67     17.99 o 
  14   1  -3      271.05      369.03     18.44 o 
  14   1  -2       17.22       46.21     18.99 o 
  14   1  -1       84.38       87.13     17.59 o 
  14   1   0      293.85      296.12     13.19 o 
  14   1   1       88.91      114.08     12.16 o 
  14   1   2       16.25       43.29     14.43 o 
  14  -1   3      257.87      278.74     17.32 o 
  14   1   4      423.74      588.62     30.75 o 
  14   1   5      707.59      754.40     27.83 o 
  14   1   6     1209.00     1315.70     35.31 o 
  14   1   7       55.07       54.41     22.22 o 
  14   1   8       52.65       47.55     23.30 o 
  14   1   9      120.14      131.62     21.03 o 
  14   1  10      218.05      194.48     25.50 o 
  14   1  11      100.97       84.04     25.16 o 
  14   1  12      131.78       88.61     22.95 o 
  14   1  13        2.34        4.60     27.17 o 
  14   1  14       74.24       86.04     23.29 o 
  14   1  15      119.07      120.38     24.23 o 
  14   1  16       81.31       75.78     23.32 o 
  14   1  17       37.00       58.44     27.24 o 
  14   1  18      112.70      157.66     24.04 o 
 -14   2  17        2.95        0.00     34.19 o 
 -14   2  16      211.93      210.29     25.19 o 
 -14   2  15      151.33      203.89     23.36 o 
 -14   2  14      272.17      301.05     28.41 o 
 -14  -2  13      325.93      304.01     23.23 o 
 -14  -2  12       79.37       78.41     18.58 o 
 -14  -2  11        9.91       34.59     20.83 o 
 -14  -2  10      316.12      292.35     25.91 o 
 -14   2   9      180.34       84.38     25.55 o 
 -14   2   8      364.47      300.75     25.94 o 
 -14   2   7      585.13      630.60     18.50 o 
  14   2  -6      158.75      127.95     16.07 o 
 -14   2   5       37.01       17.88     16.20 o 
  14   2  -4      638.06      619.29     17.58 o 
  14   2  -3     1580.79     1733.10     24.47 o 
  14   2  -2     1508.55     1436.40     32.82 o 
  14   2  -1      586.76      686.61     17.33 o 
  14   2   0      185.25      168.79     14.33 o 
  14   2   1      550.96      578.47     25.73 o 
  14   2   2     1617.87     1681.70     29.59 o 
  14  -2   3     1478.62     1578.35     22.07 o 
  14   2   4      651.22      561.55     26.64 o 
  14   2   5       39.28       57.91     15.83 o 
  14   2   6      167.89      196.74     18.94 o 
  14   2   7      556.50      582.99     21.45 o 
  14   2   8      379.29      410.72     21.14 o 
  14   2   9      181.31      179.27     21.61 o 
  14   2  10      324.83      289.82     21.35 o 
  14   2  11        9.81       17.58     19.16 o 
  14   2  12       79.36       82.40     19.55 o 
  14   2  13      348.85      384.34     22.37 o 
  14   2  14      267.61      315.41     22.74 o 
  14   2  15      151.56      218.05     19.86 o 
  14   2  16      226.96      235.29     25.16 o 
  14   2  17        2.91       38.52     24.76 o 
 -14   3  16      205.58      298.33     25.39 o 
 -14   3  15      238.82      246.02     23.23 o 
 -14   3  14       49.88       97.53     21.75 o 
 -14  -3  13       65.11       82.68     21.71 o 
 -14  -3  12      147.32      179.35     21.20 o 
 -14  -3  11       87.49       80.56     24.60 o 
 -14   3  10       23.76       13.35     16.40 o 
 -14   3   9       60.90       78.74     16.13 o 
 -14   3   8       85.96       45.02     19.37 o 
 -14   3   7        9.11        5.44     18.80 o 
 -14   3   6      209.68      192.99     19.23 o 
 -14   3   5      242.16      173.57     23.29 o 
 -14   3   4      141.41      157.23     16.43 o 
 -14   3   3      104.44      134.40     15.41 o 
 -14   3   2       41.63       22.88     18.92 o 
  14  -3  -1      241.35      179.93     13.02 o 
  14  -3   0       48.87       48.62     17.48 o 
  14   3   1      225.53      174.48     12.17 o 
  14   3   2       39.16       37.22     14.71 o 
  14  -3   3      100.59      110.30     12.82 o 
  14   3   4      141.70      171.18     14.92 o 
  14   3   5      225.84      248.43     17.07 o 
  14   3   6      224.35      249.38     20.76 o 
  14   3   7        9.39        6.34     20.08 o 
  14   3   8       90.88       71.64     20.51 o 
  14   3   9       64.01       82.14     19.75 o 
  14   3  10       23.61       20.47     18.25 o 
  14   3  11       93.46       76.95     22.16 o 
  14   3  12      148.46      160.24     22.11 o 
  14   3  13       67.73       63.77     26.93 o 
  14  -3  14       52.72       93.22     24.91 o 
  14  -3  15      247.61      349.80     28.33 o 
  14  -3  16      200.31      319.07     26.07 o 
 -14   4  14      291.69      323.13     30.04 o 
 -14  -4  13       46.39       65.44     24.95 o 
 -14  -4  12       54.91       66.91     25.16 o 
 -14   4  11       75.36       92.72     17.60 o 
 -14   4  10      133.94      143.57     18.00 o 
 -14   4   9       72.27       92.29     15.28 o 
 -14   4   8      142.29      172.02     18.35 o 
 -14   4   7       10.70       35.70     17.98 o 
 -14   4   6      184.70      202.05     21.18 o 
 -14   4   5       30.89       54.28     20.95 o 
 -14   4   4      232.82      250.73     21.93 o 
 -14   4   3       27.45       48.20     20.18 o 
 -14   4   2      889.71     1000.76     30.90 o 
  14  -4  -1       33.95       40.11     18.57 o 
  14  -4   0       25.62       34.80     18.65 o 
  14  -4   1       35.47       41.02     17.46 o 
  14  -4   2      874.95      761.89     29.61 o 
  14  -4   3       28.48       22.15     20.76 o 
  14   4   4      238.00      227.73     16.90 o 
 -14  -4  -5       31.79       24.75     16.46 o 
  14   4   6      179.64      213.70     23.25 o 
  14   4   7        9.98       21.55     24.18 o 
  14   4   8      146.06      144.78     20.37 o 
  14   4   9       68.92       58.17     21.55 o 
  14   4  10      141.09      154.98     26.59 o 
  14   4  11       78.11       71.19     26.26 o 
  14   4  12       58.87       78.99     29.10 o 
  14   4  13       44.27       36.20     24.36 o 
  14  -4  14      297.90      360.66     32.09 o 
 -14   5  11       72.68       80.38     19.44 o 
 -14   5  10       26.90       52.72     16.07 o 
 -14   5   9      101.96      140.14     17.73 o 
 -14   5   8       12.31       61.15     17.84 o 
 -14   5   7        9.09       70.23     18.99 o 
 -14   5   6       14.65      101.48     24.26 o 
 -14   5   5        7.69       86.58     23.62 o 
 -14   5   4      169.37      201.94     27.62 o 
 -14   5   3      106.15      147.22     26.48 o 
 -14   5   2       30.47       60.86     35.96 o 
 -14   5   1       99.97       84.81     23.25 o 
  14  -5   0        0.66       18.89     20.38 o 
  14  -5   1       99.12      127.23     20.84 o 
  14  -5   2       29.86       31.89     22.75 o 
  14  -5   3       99.03       88.95     21.69 o 
 -14   5  -4      171.74      183.42     24.37 o 
 -14   5  -5        8.13       20.63     27.99 o 
  14   5   6       15.24       12.96     19.81 o 
  14   5   7        8.90       24.90     22.24 o 
  14   5   8       12.68       10.54     26.44 o 
  14   5   9      108.00      121.44     21.83 o 
  14   5  10       26.11       19.45     23.42 o 
  14   5  11       69.21       76.16     26.26 o 
 -14   6   4        9.32        0.00     55.26 o 
 -14   6   3        5.45       24.75     37.37 o 
 -14   6   2       36.65       62.17     39.65 o 
  14  -6  -1      120.28      139.71     21.47 o 
  14  -6   0      281.88      241.47     22.62 o 
  14  -6   1      118.33      166.98     22.23 o 
  14  -6   2       36.94       42.98     22.78 o 
  14  -6   3        5.80       18.36     20.90 o 
 -14   6  -4        8.72        4.12     21.43 o 
  15   0 -16       31.86        0.00     47.38 o 
  15   0 -14       88.38        0.00     51.26 o 
  15   0 -12       43.01       53.92     24.86 o 
  15   0 -10       24.98       14.83     28.12 o 
  15   0  -8      468.11      489.51     32.01 o 
  15   0  -6      980.38      792.34     26.70 o 
  15   0  -4      129.16      134.24     22.54 o 
  15   0  -2     7315.42     7109.71     61.90 o 
  15   0   0        0.00        6.96     24.94 o 
  15   0   2     7415.01     7713.27     63.39 o 
  15   0   4      137.48      183.95     35.90 o 
  15   0   6     1012.73      933.58     30.11 o 
  15   0   8      475.70      448.68     29.17 o 
  15   0  10       26.36        0.00     44.51 o 
  15   0  12       46.05       83.70     55.95 o 
  15   0  14       92.76      126.18     45.27 o 
  15   0  16       29.91       45.87     36.77 o 
  15  -1 -17        0.92       27.05     30.54 o 
  15  -1 -16       46.96       59.56     25.04 o 
  15  -1 -15       18.53       52.41     28.00 o 
  15   1 -14      315.03      308.32     25.01 o 
  15   1 -13      152.73      105.44     20.88 o 
  15   1 -12       14.49        0.00     24.38 o 
  15  -1 -11      100.23      131.24     29.37 o 
  15  -1 -10       18.35       31.68     25.53 o 
  15   1  -9        9.79       22.63     28.07 o 
  15   1  -8       78.81       42.33     15.77 o 
  15  -1  -7      144.15      143.72     17.33 o 
  15   1  -6      864.45      852.09     21.13 o 
  15   1  -5      338.62      247.13     22.60 o 
  15   1  -4     2902.92     3148.12     33.92 o 
  15   1  -3      952.75     1112.15     25.19 o 
  15   1  -2       41.34       43.64     15.86 o 
  15   1  -1      229.57      300.43     23.82 o 
  15   1   0        1.51        6.25     16.40 o 
  15   1   1      217.08      160.01     14.14 o 
  15   1   2       43.90       40.16     15.47 o 
  15  -1   3      969.45      882.02     27.15 o 
 -15  -1  -4     2885.71     3226.30     32.09 o 
  15   1   5      362.82      347.49     26.62 o 
  15   1   6      868.36      756.36     31.20 o 
  15   1   7      143.12      157.37     21.76 o 
  15   1   8       75.34       63.81     24.47 o 
  15   1   9        9.13       31.24     25.75 o 
  15   1  10       17.35        3.43     27.93 o 
  15   1  11      106.18      118.77     23.82 o 
  15   1  12       14.64       27.21     24.09 o 
  15   1  13      142.42      153.97     22.68 o 
  15   1  14      328.00      279.61     26.85 o 
  15   1  15       17.32       42.04     24.60 o 
  15   1  16       48.84       59.71     25.38 o 
  15   1  17        0.88       31.57     28.17 o 
 -15   2  16       77.51      125.11     28.63 o 
 -15   2  15        3.09       24.37     23.35 o 
 -15   2  14       23.43       80.59     28.10 o 
 -15  -2  13       49.86       24.68     29.46 o 
 -15  -2  12      128.03      104.20     25.76 o 
 -15   2  11       41.31        0.00     28.30 o 
 -15   2  10      162.26       80.55     24.46 o 
 -15   2   9      323.75      247.86     29.26 o 
 -15   2   8      120.36      116.96     22.75 o 
 -15   2   7      106.52       32.70     22.47 o 
  15   2  -6       55.36        4.65     28.23 o 
 -15   2   5       97.23      146.95     19.18 o 
 -15   2   4       64.88      114.67     18.37 o 
  15   2  -3      584.17      642.36     16.82 o 
  15   2  -2     1571.55     1246.91     19.19 o 
  15   2  -1     1272.13     1066.15     25.67 o 
  15   2   0     1626.23     1322.17     21.39 o 
  15   2   1     1297.97     1476.02     28.90 o 
  15   2   2     1612.29     1732.35     36.65 o 
  15  -2   3      576.35      713.29     24.07 o 
  15   2   4       65.90       66.38     14.67 o 
  15   2   5      104.27      119.72     21.15 o 
  15   2   6       52.02       65.54     18.98 o 
  15   2   7      114.23      133.20     20.58 o 
  15   2   8      118.24      169.21     19.49 o 
  15   2   9      345.10      361.41     20.89 o 
  15   2  10      153.55      166.10     19.01 o 
  15   2  11       42.64       60.79     19.44 o 
  15   2  12      137.30      146.68     22.11 o 
  15   2  13       53.25       90.57     23.23 o 
  15   2  14       24.99       55.01     19.57 o 
  15   2  15        3.30       25.97     23.16 o 
  15   2  16       83.06      121.99     24.95 o 
 -15   3  15       76.75       78.99     28.72 o 
 -15   3  14       40.26       61.21     23.04 o 
 -15  -3  13       58.48       87.50     24.16 o 
 -15  -3  12       71.62       52.84     26.32 o 
 -15  -3  11        3.21        0.00     23.11 o 
 -15  -3  10       31.46       63.85     25.55 o 
 -15   3   9       17.03        0.00     22.32 o 
 -15   3   8      301.36      215.76     16.37 o 
 -15   3   7      154.62      148.99     19.21 o 
 -15   3   6      250.62      205.39     17.82 o 
 -15   3   5      313.82      369.85     20.92 o 
 -15   3   4      260.07      267.38     16.56 o 
 -15   3   3      318.23      291.55     23.02 o 
  15  -3  -2      471.10      491.09     27.08 o 
  15  -3  -1      138.67      133.18     21.00 o 
  15  -3   0      155.99      118.29     22.41 o 
  15  -3   1      129.40      140.06     18.89 o 
  15   3   2      477.49      563.41     31.54 o 
  15  -3   3      315.24      267.01     21.51 o 
  15   3   4      244.25      240.59     16.57 o 
  15   3   5      335.43      292.43     23.34 o 
  15   3   6      245.22      214.59     18.29 o 
  15   3   7      165.58      180.51     18.64 o 
  15   3   8      290.78      261.97     25.36 o 
  15   3   9       15.93       30.16     19.96 o 
  15   3  10       33.68       79.85     21.56 o 
  15   3  11        3.00        7.07     25.62 o 
  15   3  12       75.75       57.96     21.80 o 
  15   3  13       54.79       63.27     19.90 o 
  15  -3  14       39.62       97.23     25.08 o 
  15  -3  15       82.29      135.23     31.31 o 
 -15  -4  13       36.84       96.16     27.86 o 
 -15  -4  12       83.17       71.31     24.47 o 
 -15  -4  11        1.24       50.25     26.45 o 
 -15  -4  10      151.55      150.84     21.84 o 
 -15   4   9       12.54       47.19     18.53 o 
 -15   4   8      143.10      145.17     19.91 o 
 -15   4   7       14.13       26.51     20.01 o 
 -15   4   6       14.37       34.53     21.56 o 
 -15   4   5       11.22       57.58     20.28 o 
 -15   4   4       99.22      122.94     22.16 o 
 -15   4   3        7.90       76.27     24.75 o 
 -15   4   2        8.11       61.71     22.79 o 
  15  -4  -1      184.47      206.69     19.31 o 
  15  -4   0     2199.47     2080.79     37.42 o 
  15  -4   1      195.72      188.58     19.16 o 
  15  -4   2        7.61       20.16     18.42 o 
  15  -4   3        7.78        0.00     24.85 o 
 -15   4  -4      100.03       85.49     19.18 o 
 -15  -4  -5       12.03       26.43     26.60 o 
  15   4   6       15.00       10.25     21.06 o 
  15   4   7       15.11       17.30     20.48 o 
  15   4   8      149.11      145.25     22.21 o 
  15   4   9       13.06       30.90     23.48 o 
  15   4  10      156.83      154.42     26.58 o 
  15   4  11        1.33       17.18     32.77 o 
  15   4  12       88.03      117.81     28.38 o 
 -15   5   9       58.18       43.71     17.49 o 
 -15   5   8       66.11      133.07     21.03 o 
 -15   5   7      126.98      156.93     22.45 o 
 -15   5   6       41.38       81.53     24.60 o 
 -15   5   5      123.21      142.36     24.17 o 
 -15   5   4       34.56       70.06     24.54 o 
 -15   5   3       58.53      103.54     36.65 o 
 -15   5   2      220.21      210.70     38.20 o 
  15  -5  -1       24.98       31.87     19.89 o 
  15  -5   0       67.19       51.99     20.97 o 
  15  -5   1       26.73       42.22     19.04 o 
  15  -5   2      216.56      162.64     20.37 o 
  15  -5   3       57.57       41.27     20.75 o 
 -15   5  -4       35.72       26.35     26.17 o 
 -15   5  -5      132.13      102.83     25.57 o 
 -15   5  -6       39.25       45.43     22.72 o 
  15   5   7      119.34      147.64     30.48 o 
  15   5   8       66.03       87.48     23.42 o 
  15   5   9       24.10       37.16     26.76 o 
  16   0 -16       93.73       61.97     45.96 o 
  16   0 -14       24.09        0.00     46.35 o 
  16   0 -12       92.98       37.97     29.80 o 
  16   0 -10      990.84      949.33     37.13 o 
  16   0  -8       42.64       75.32     24.13 o 
  16   0  -6     1164.11     1093.66     29.00 o 
  16   0  -4     1207.78     1060.39     30.36 o 
  16   0  -2       89.98      135.85     24.68 o 
  16   0   0      172.85      224.71     24.01 o 
  16   0   2       84.09      114.63     31.62 o 
  16   0   4     1236.17     1219.75     38.73 o 
  16   0   6     1209.15     1195.00     35.52 o 
  16   0   8       41.07       96.29     26.76 o 
  16   0  10     1004.15     1035.99     49.83 o 
  16   0  12       99.24      133.32     50.77 o 
  16   0  14       23.39       35.44     49.38 o 
  16   0  16      100.30       90.52     43.51 o 
  16   1 -16      143.47       93.13     33.72 o 
  16   1 -15       56.20       27.86     32.17 o 
  16   1 -14       67.28       70.92     30.12 o 
  16   1 -13      111.40      115.02     24.05 o 
  16   1 -12      287.25      303.09     33.53 o 
  16   1 -11       38.16        0.00     29.45 o 
  16   1 -10       21.72       60.32     23.02 o 
  16   1  -9       74.47      153.03     23.99 o 
  16   1  -8     2495.18     2573.46     44.08 o 
  16  -1  -7      739.41      841.74     34.50 o 
  16   1  -6      111.42      147.29     19.00 o 
  16   1  -5       27.88       27.84     17.12 o 
  16   1  -4      210.17      247.06     19.20 o 
  16   1  -3      366.99      338.24     17.04 o 
  16   1  -2       41.69       21.24     19.13 o 
  16   1  -1      258.21      202.12     17.86 o 
  16   1   0     1137.06     1004.09     24.17 o 
  16   1   1      270.53      192.94     17.68 o 
  16   1   2       39.13       29.09     16.14 o 
  16  -1   3      382.12      403.89     19.26 o 
 -16  -1  -4      208.85      164.26     17.06 o 
 -16  -1  -5       29.36       47.44     16.53 o 
  16   1   6      103.90       86.86     23.06 o 
  16   1   7      764.41      938.06     37.96 o 
  16   1   8     2516.23     2633.52     50.91 o 
  16   1   9       77.61      119.16     27.93 o 
  16   1  10       22.02       62.98     28.50 o 
  16   1  11       38.99       13.75     28.92 o 
  16   1  12      287.89      260.85     28.00 o 
  16   1  13      108.50      123.74     26.33 o 
  16   1  14       71.41       72.47     27.75 o 
  16   1  15       53.02       42.87     28.53 o 
  16   1  16      151.00      136.05     27.50 o 
 -16   2  15       93.65      183.13     31.80 o 
 -16   2  14       76.23       36.33     27.77 o 
 -16   2  13       22.87        0.00     31.80 o 
 -16   2  12      102.50       86.97     23.02 o 
 -16   2  11       74.04       18.09     28.60 o 
 -16   2  10      116.29       71.81     28.55 o 
  16   2  -9       98.42       82.14     24.35 o 
  16   2  -8       16.04        0.00     30.59 o 
  16   2  -7        9.14        0.00     30.41 o 
  16   2  -6      253.35      185.98     27.69 o 
  16   2  -5      830.49      542.78     38.70 o 
  16   2  -4      116.99      141.54     17.21 o 
  16  -2  -3      183.51      185.39     16.04 o 
  16   2  -2      155.76      121.48     14.34 o 
  16   2  -1      103.13       70.62     15.22 o 
  16   2   0       60.94       41.05     12.94 o 
  16   2   1      107.12       97.04     13.22 o 
  16   2   2      166.04      111.56     20.34 o 
  16  -2   3      182.80      146.08     15.29 o 
 -16  -2  -4      118.07      133.03     15.14 o 
  16   2   5      881.72      739.41     25.44 o 
  16   2   6      242.93      236.26     19.99 o 
  16   2   7        9.46       41.01     20.13 o 
  16   2   8       17.17       46.60     22.60 o 
  16   2   9       98.38      121.89     19.09 o 
  16   2  10      118.81      141.53     20.79 o 
  16   2  11       70.92       95.30     18.79 o 
  16   2  12      107.77      134.76     23.67 o 
  16   2  13       23.47       56.87     22.39 o 
  16   2  14       81.65       85.14     23.58 o 
  16   2  15       95.14      102.38     24.90 o 
 -16  -3  13       73.95      144.95     27.51 o 
 -16  -3  12       14.11       39.92     27.77 o 
 -16   3  11        5.53        0.00     30.91 o 
 -16   3  10       83.31        1.81     24.20 o 
 -16   3   9       61.32       14.85     23.64 o 
 -16   3   8       18.74        0.00     23.45 o 
 -16   3   7      326.60      316.84     23.76 o 
 -16   3   6      208.91      189.72     18.99 o 
 -16   3   5       64.44       77.35     17.06 o 
 -16   3   4       98.06      112.06     16.46 o 
  16  -3  -3       47.45       43.06     21.90 o 
  16  -3  -2      272.11      271.09     19.73 o 
  16  -3  -1       88.19      130.39     22.92 o 
  16  -3   0       38.20       34.83     15.47 o 
  16  -3   1       92.00       50.73     24.01 o 
  16  -3   2      273.93      171.78     23.42 o 
  16  -3   3       44.89       50.12     19.65 o 
 -16  -3  -4       98.23       96.93     18.30 o 
 -16  -3  -5       61.27       57.74     20.86 o 
  16   3   6      205.18      190.30     16.18 o 
  16   3   7      333.96      350.47     22.97 o 
  16   3   8       18.91       26.01     20.30 o 
  16   3   9       63.29       67.30     23.64 o 
  16   3  10       84.23       73.37     23.02 o 
  16   3  11        5.15       17.95     21.96 o 
  16   3  12       13.26       16.97     23.06 o 
  16   3  13       73.41      115.98     23.04 o 
 -16  -4  11       15.88       66.90     28.30 o 
 -16   4  10        1.56        0.00     24.63 o 
 -16   4   9        6.01        3.17     29.97 o 
 -16   4   8       53.99       70.07     26.30 o 
 -16   4   7       25.19       84.29     24.81 o 
 -16   4   6       16.50       39.89     20.14 o 
 -16   4   5      116.65      132.55     26.29 o 
 -16   4   4       70.89      101.40     25.94 o 
 -16   4   3      101.48      131.10     26.49 o 
  16  -4  -2      248.75      285.47     27.70 o 
  16  -4  -1       88.42      109.75     24.02 o 
  16  -4   0       30.84       37.99     20.58 o 
  16  -4   1       93.45       68.41     19.38 o 
  16  -4   2      258.00      195.95     20.94 o 
  16  -4   3       98.22       87.41     17.96 o 
 -16  -4  -4       73.58       81.89     24.08 o 
 -16  -4  -5      124.52       97.74     24.89 o 
 -16  -4  -6       16.83       27.74     24.23 o 
 -16  -4  -7       26.43       46.24     22.82 o 
  16   4   8       51.98       63.05     22.76 o 
  16   4   9        6.02        2.40     25.78 o 
  16   4  10        1.64       14.37     31.44 o 
  16   4  11       16.25       38.96     26.48 o 
 -16   5   6      109.36      143.09     27.46 o 
 -16   5   5       34.58       78.39     27.70 o 
 -16   5   4       23.59       98.57     30.41 o 
 -16   5   3       18.77       26.41     42.37 o 
  16  -5  -2       86.19       94.45     25.42 o 
  16  -5  -1      232.02      191.06     26.85 o 
  16  -5   0       27.55       38.01     19.11 o 
  16  -5   1      218.14      303.40     28.91 o 
  16  -5   2       91.60       65.51     20.43 o 
  16  -5   3       18.73       37.70     26.17 o 
 -16   5  -4       22.08        8.73     25.23 o 
 -16   5  -5       33.59       11.07     23.55 o 
 -16  -5  -6      112.40       99.79     25.48 o 
  17   0 -14      271.79      196.66     47.60 o 
  17   0 -12      107.55      130.01     47.60 o 
  17   0 -10      137.72      108.40     32.35 o 
  17   0  -8      492.50      568.80     27.93 o 
  17   0  -6     1057.11     1132.01     31.48 o 
  17   0  -4       86.39       32.85     28.23 o 
  17   0  -2      202.01      128.64     34.77 o 
  17   0   0       71.00       61.77     30.34 o 
  17   0   2      191.87      254.03     34.14 o 
  17   0   4       92.44      173.56     33.11 o 
  17   0   6     1063.92     1129.81     38.54 o 
  17   0   8      487.55      470.31     31.97 o 
  17   0  10      141.43      192.95     39.96 o 
  17   0  12      115.34      141.64     50.20 o 
  17   0  14      268.30      375.22     56.74 o 
  17   1 -14      188.05      171.79     34.55 o 
  17   1 -13       26.82       16.06     25.45 o 
  17   1 -12      251.50      283.39     33.18 o 
  17   1 -11       69.74       14.41     30.48 o 
  17   1 -10       11.47       28.43     24.80 o 
  17   1  -9       33.01       17.03     30.09 o 
  17   1  -8       80.83      146.98     25.47 o 
  17  -1  -7      159.44      126.27     21.05 o 
  17  -1  -6      742.39      857.74     35.51 o 
  17   1  -5      183.07      140.70     17.30 o 
  17   1  -4      185.02      105.94     17.33 o 
  17   1  -3      154.25      143.68     22.70 o 
  17   1  -2       27.64       16.63     23.37 o 
  17   1  -1      203.41      201.84     18.72 o 
  17   1   0       64.11       75.19     17.16 o 
  17   1   1      211.79      191.52     17.13 o 
  17   1   2       27.63        0.00     20.59 o 
  17  -1   3      144.32       94.04     22.98 o 
  17   1   4      197.96      160.41     29.56 o 
  17   1   5      191.85      208.49     24.56 o 
  17   1   6      749.66      799.21     38.93 o 
  17   1   7      170.03      278.76     26.71 o 
  17   1   8       82.44      106.35     24.62 o 
  17   1   9       35.21       36.25     29.95 o 
  17   1  10       12.27        9.62     26.95 o 
  17   1  11       66.59       75.38     26.09 o 
  17   1  12      261.03      260.27     29.77 o 
  17   1  13       28.00       41.38     29.08 o 
  17   1  14      195.30      206.17     29.19 o 
  17   2 -13      102.06      109.48     32.01 o 
  17   2 -12       47.03       58.88     29.77 o 
  17   2 -11       33.91       91.02     29.53 o 
  17   2 -10      280.26      259.53     31.31 o 
  17   2  -9      201.61      182.26     24.79 o 
  17   2  -8       15.73        9.19     30.79 o 
  17   2  -7       66.82        0.00     35.20 o 
  17   2  -6      112.32       73.16     33.18 o 
  17  -2  -5      352.90      338.78     30.48 o 
  17   2  -4      234.85      163.30     25.35 o 
  17  -2  -3        4.63        0.00     22.24 o 
  17  -2  -2      139.20       56.99     31.02 o 
  17  -2  -1      266.57      166.65     22.84 o 
  17   2   0      154.40      145.77     15.81 o 
  17   2   1      249.15      205.28     14.63 o 
  17   2   2      148.16      206.30     28.67 o 
  17  -2   3        4.46        0.00     20.03 o 
 -17  -2  -4      245.05      296.01     27.42 o 
 -17  -2  -5      337.53      385.54     21.43 o 
  17   2   6      118.57      138.72     20.57 o 
  17   2   7       66.93      100.33     21.27 o 
  17   2   8       16.67       38.76     20.32 o 
  17   2   9      188.14      194.63     18.94 o 
  17   2  10      299.67      322.48     22.57 o 
  17   2  11       34.13       48.52     21.26 o 
  17   2  12       47.74       85.42     22.30 o 
  17   2  13      103.82      121.76     25.00 o 
 -17   3  12       14.17        0.00     25.80 o 
 -17   3  11       82.26       13.65     27.92 o 
 -17   3  10       20.51        0.00     25.00 o 
 -17   3   9        6.54        0.00     24.77 o 
 -17   3   8      368.79      311.08     24.46 o 
 -17   3   7       31.29        4.54     27.64 o 
  17   3  -6       87.39       67.59     30.98 o 
  17   3  -5        7.99       86.36     28.37 o 
  17  -3  -4      193.51      219.12     20.63 o 
  17  -3  -3       86.47       96.26     21.12 o 
  17  -3  -2      112.85      126.90     18.74 o 
  17  -3  -1       11.26       57.38     19.72 o 
  17  -3   0      212.26      229.84     21.08 o 
  17  -3   1       11.40        0.41     25.90 o 
  17  -3   2      111.64       73.06     19.05 o 
  17  -3   3       80.82       73.21     19.60 o 
 -17  -3  -4      205.21      111.43     30.37 o 
 -17  -3  -5        8.02       28.16     19.95 o 
 -17  -3  -6       82.31      114.39     20.58 o 
  17   3   7       29.20       86.13     31.32 o 
  17   3   8      383.93      459.26     32.87 o 
  17   3   9        6.10       20.73     22.54 o 
  17   3  10       20.25       43.63     21.52 o 
  17   3  11       77.73       67.15     27.02 o 
 -17   4   8       80.79       50.68     33.18 o 
  17  -4  -7       23.06       58.08     46.23 o 
  17  -4  -6       91.70      167.83     46.50 o 
 -17   4   5       34.18      110.59     25.49 o 
 -17   4   4      390.97      417.84     26.49 o 
  17  -4  -3       64.83      165.23     27.84 o 
  17  -4  -2       79.90       98.46     24.18 o 
  17  -4  -1       56.72       49.60     26.14 o 
  17  -4   0      214.75      191.17     24.37 o 
  17  -4   1       56.72       52.02     20.71 o 
  17  -4   2       78.09       64.67     20.46 o 
  17  -4   3       67.36       80.90     32.35 o 
 -17  -4  -4      384.98      271.80     28.14 o 
 -17  -4  -5       35.92       12.80     24.97 o 
 -17  -4  -6       89.53       56.08     34.35 o 
  17   4   7       23.70       54.31     26.73 o 
  17   4   8       67.37       76.59     37.47 o 
  18   0 -12      447.50      514.79     54.66 o 
  18   0 -10       75.68       70.25     33.12 o 
  18   0  -8      793.27      912.49     30.80 o 
  18   0  -6        6.21        0.00     20.10 o 
  18   0  -4      441.61      336.18     37.07 o 
  18   0  -2      345.34      324.73     24.91 o 
  18   0   0      972.21     1023.30     36.44 o 
  18   0   2      334.84      446.88     37.40 o 
  18   0   4      441.72      494.64     35.20 o 
  18   0   6        6.39      110.23     35.05 o 
  18   0   8      806.30     1071.75     43.79 o 
  18   0  10       73.59       90.62     39.59 o 
  18   0  12      446.76      544.92     57.08 o 
  18   1 -13        0.09       22.83     33.98 o 
  18   1 -12        5.88       11.53     25.49 o 
  18   1 -11       24.33       33.65     30.18 o 
  18   1 -10      276.61      276.64     32.74 o 
  18   1  -9       60.47      142.82     22.08 o 
  18  -1  -8        5.19       38.34     23.34 o 
  18  -1  -7      134.28      139.99     26.21 o 
  18  -1  -6        9.04        0.00     24.21 o 
  18  -1  -5      125.15       67.86     19.27 o 
  18   1  -4       58.81      100.20     24.64 o 
  18   1  -3       52.92       44.39     21.26 o 
  18   1  -2      136.81      147.86     19.88 o 
  18   1  -1       33.91       45.16     17.16 o 
  18   1   0       82.64      129.85     18.34 o 
  18   1   1       35.93       55.46     22.31 o 
  18   1   2      135.20      135.69     22.16 o 
  18  -1   3       52.62       25.01     21.24 o 
  18   1   4       55.04       78.96     24.04 o 
  18   1   5      131.78      140.32     24.72 o 
  18   1   6        9.23       60.02     25.49 o 
  18   1   7      128.01      108.04     26.82 o 
  18   1   8        4.88       29.63     29.89 o 
  18   1   9       61.88       86.19     30.90 o 
  18   1  10      273.94      278.98     30.94 o 
  18   1  11       25.13       44.69     32.23 o 
  18   1  12        6.10       28.62     31.62 o 
  18   2 -11       27.79        0.00     26.58 o 
  18   2 -10       28.74        0.00     35.38 o 
  18   2  -9       48.39        0.00     33.79 o 
  18   2  -8      150.59       15.10     36.63 o 
  18   2  -7      198.82       91.06     32.24 o 
  18  -2  -6      161.12      124.42     23.40 o 
  18  -2  -5      282.81      272.81     28.50 o 
  18   2  -4       38.02       64.11     24.91 o 
  18  -2  -3       22.85        0.00     31.09 o 
  18  -2  -2       44.96       13.86     21.59 o 
  18  -2  -1       60.30       31.18     23.59 o 
  18  -2   0       90.09       90.41     19.68 o 
  18   2   1       61.89       52.78     19.66 o 
  18   2   2       42.58       50.34     16.48 o 
  18  -2   3       22.74        0.00     18.99 o 
 -18  -2  -4       40.78       52.24     16.71 o 
 -18  -2  -5      278.58      293.33     20.76 o 
 -18  -2  -6      164.21      159.63     21.67 o 
 -18  -2  -7      202.40      196.66     22.09 o 
  18   2   8      143.77      131.15     21.47 o 
  18   2   9       51.78       85.60     21.57 o 
  18   2  10       28.24       49.79     20.52 o 
  18   2  11       25.84       10.37     25.91 o 
  18   3  -9        6.32        0.00     31.99 o 
  18   3  -8       56.40       61.04     32.42 o 
  18   3  -7      112.06      104.86     31.61 o 
  18  -3  -6       34.00       46.92     47.89 o 
  18  -3  -5       11.50       32.15     30.82 o 
  18   3  -4      101.47      117.28     27.78 o 
  18  -3  -3      105.32      141.05     26.38 o 
  18  -3  -2       12.74       61.80     25.20 o 
  18  -3  -1       11.29       46.72     25.75 o 
  18  -3   0        0.03        0.00     33.46 o 
  18  -3   1       10.90        0.00     22.93 o 
  18  -3   2       13.09       10.51     22.50 o 
  18  -3   3      109.73       78.74     21.96 o 
 -18  -3  -4      102.46      137.14     21.42 o 
 -18  -3  -5       11.42       35.33     23.30 o 
 -18  -3  -6       33.42       36.86     28.20 o 
 -18  -3  -7      111.92      144.13     23.00 o 
  18   3   8       53.08       71.37     33.63 o 
  18   3   9        6.07       33.33     33.43 o 
  18  -4  -5       28.08      149.32     46.24 o 
  18  -4  -4       58.75       64.53     26.99 o 
  18  -4  -3       35.96       48.76     22.31 o 
  18  -4  -2      108.41      129.10     27.52 o 
  18  -4  -1      114.40      131.59     24.92 o 
  18  -4   0        1.17       15.01     21.86 o 
  18  -4   1      113.36       77.78     20.54 o 
  18  -4   2      109.75       90.20     21.13 o 
  18  -4   3       33.54       29.29     24.31 o 
 -18  -4  -4       54.91       42.95     22.42 o 
 -18  -4  -5       29.12       66.59     26.00 o 
  19   0 -10       94.43      105.85     34.07 o 
  19   0  -8       24.64       83.47     31.40 o 
  19   0  -6      537.31      410.59     38.26 o 
  19   0  -4     1064.71      794.59     42.22 o 
  19   0  -2      170.73      124.84     29.18 o 
  19   0   0        2.13        5.67     37.59 o 
  19   0   2      180.45      391.01     39.96 o 
  19   0   4     1072.29     1074.27     41.64 o 
  19   0   6      547.36      677.80     39.15 o 
  19   0   8       23.06      119.40     32.78 o 
  19   0  10       88.93      129.01     38.55 o 
  19   1 -10       66.86       98.07     22.52 o 
  19  -1  -9       50.61      150.86     23.71 o 
  19  -1  -8       93.03       15.10     36.27 o 
  19  -1  -7       91.73      259.48     33.28 o 
  19  -1  -6      101.73       78.60     22.54 o 
  19  -1  -5       79.40       39.67     31.09 o 
  19   1  -4       18.24        0.00     34.48 o 
  19  -1  -3       85.80       59.38     25.27 o 
  19   1  -2      517.28      453.37     21.37 o 
  19   1  -1      325.58      419.24     27.74 o 
  19   1   0        9.98       57.53     19.95 o 
  19   1   1      306.16      364.79     20.35 o 
  19   1   2      534.84      462.34     24.52 o 
  19   1   3       81.12       87.35     23.43 o 
  19   1   4       19.55       15.25     25.98 o 
  19   1   5       75.40       94.42     22.13 o 
  19   1   6      104.01      120.49     25.84 o 
  19   1   7       89.05      102.34     25.82 o 
  19   1   8       91.79      168.54     31.60 o 
  19   1   9       47.71       70.58     29.84 o 
  19   1  10       70.54       88.02     34.47 o 
  19   2  -9       33.67        0.00     35.66 o 
  19   2  -8       56.43        3.57     23.35 o 
  19  -2  -7       30.70       11.49     27.50 o 
  19  -2  -6       85.14       78.96     24.64 o 
  19  -2  -5       69.78       35.02     20.71 o 
  19   2  -4      182.21      137.37     27.09 o 
  19  -2  -3      146.44       90.76     24.94 o 
  19  -2  -2      108.60      109.04     21.67 o 
  19  -2  -1       79.38      106.54     27.66 o 
  19  -2   0      168.11      194.88     28.61 o 
  19  -2   1       83.78       58.64     31.04 o 
  19  -2   2      109.89       89.53     30.00 o 
  19  -2   3      142.08      183.13     26.91 o 
  19   2   4      194.82       90.82     36.92 o 
  19   2   5       65.43       58.29     27.14 o 
  19   2   6       91.07      124.61     31.66 o 
  19   2   7       28.76       50.79     28.67 o 
  19   2   8       60.26       64.93     27.83 o 
  19   2   9       34.22       34.67     30.43 o 
  19  -3  -6       64.41       32.47     27.43 o 
  19  -3  -5       24.75       52.51     29.05 o 
  19   3  -4       17.44       46.45     25.59 o 
  19  -3  -3        0.64       49.42     24.44 o 
  19  -3  -2       72.74       98.82     26.10 o 
  19  -3  -1       54.40       35.92     30.24 o 
  19  -3   0      270.94      257.27     33.11 o 
  19  -3   1       51.39       88.00     31.39 o 
  19  -3   2       76.66       78.97     20.42 o 
  19  -3   3        0.69       10.05     25.90 o 
 -19  -3  -4       16.30       25.40     26.41 o 
 -19  -3  -5       24.00       18.43     29.57 o 
 -19  -3  -6       62.14       47.22     23.88 o 
  20   0  -8      116.92       28.35     37.84 o 
  20   0  -6       24.48       74.52     34.37 o 
  20   0  -6      113.95        0.00     53.08 o 
  20   0  -4        3.62       39.55     25.93 o 
  20   0  -2      350.13      432.74     30.24 o 
  20   0   0      151.20      200.21     30.08 o 
  20   0   2      339.06      472.80     37.88 o 
  20   0   4        3.44       67.76     37.24 o 
  20   0   6      118.79      226.40     38.53 o 
  20   0   8      115.88      105.94     39.20 o 
  20  -1  -7       59.08      127.83     24.59 o 
  20  -1  -7      162.14      168.13     25.55 o 
  20  -1  -6       22.54      147.19     33.35 o 
  20  -1  -6       75.76        0.00     29.47 o 
  20  -1  -5       52.92        0.00     31.60 o 
  20   1  -4       10.05        0.00     24.44 o 
  20  -1  -3       39.02       36.11     27.21 o 
  20  -1  -2       59.64      109.62     23.56 o 
  20  -1  -1       42.20       99.77     23.55 o 
  20   1   0      392.57      398.16     23.72 o 
  20   1   1       44.25       43.14     24.43 o 
  20   1   2       58.02       68.67     23.82 o 
  20   1   3       41.76       43.41     21.63 o 
  20   1   4        9.90       33.27     23.25 o 
  20   1   5       49.34       50.33     24.82 o 
  20   1   6       78.10       84.37     27.37 o 
  20   1   7      165.62      182.47     31.67 o 
  20   2  -5       65.88       16.81     35.13 o 
  20  -2  -5      123.56      135.16     29.07 o 
  20   2  -4       71.60      104.29     25.51 o 
  20  -2  -3      154.08      157.62     26.73 o 
  20  -2  -2       93.47       14.62     33.85 o 
  20  -2  -1       27.30       88.44     27.94 o 
  20  -2   0        1.19       96.50     29.46 o 
  20  -2   1       25.45        2.14     27.06 o 
  20  -2   2       87.86       33.09     33.29 o 
  20  -2   3      147.80      101.42     35.37 o 
  20   2   4       73.36       57.48     37.74 o 
  20   2   5      123.28       83.36     34.29 o 
  21   0  -2        0.94       47.47     40.76 o 
  21   0  -2       66.99      101.53     35.27 o 
  21   0   0      116.18      146.59     31.03 o 
  21   0   2       71.71      124.56     36.44 o 
  21   1  -2        9.24       73.02     27.11 o 
  21  -1  -2        9.24       76.39     30.50 o 
  21   1  -1       25.08      127.44     29.27 o 
  21  -1  -1      102.33      165.90     27.08 o 
  21   1   0       28.72       51.01     27.46 o 
  21  -1   0       55.50      213.16     36.18 o 
  21   1   1      106.23       94.35     24.37 o 
  21   1   2        9.68       25.60     24.31 o 
   7  -2   4      198.35      814.19      8.59 o 
   7  -3  -2       53.72       59.67      4.80 o 
   8  -2   3      349.97       18.93      4.60 o 
   9  -1   3      356.83      170.17      5.07 o 
   9  -2   3      265.52      115.74      5.03 o 
  10  -2   3      242.94     1254.63     10.56 o 
  11  -2   2      160.09      221.75      8.92 o 
  11  -2   3        7.15       24.10      4.03 o 
  12  -1   3       12.24      290.42      9.48 o 
  12  -2   2        1.83       31.78      7.71 o 
  20   0   6       89.48       29.97     39.87 o 
  20   1   6       53.22      126.10     41.88 o 
  20   1   7      103.06       55.80     28.35 o 
  20  -2   5       57.68      109.05     36.75 o 
  21   0   2       66.04       28.45     43.35 o 
  21   1   0       26.78       95.90     32.50 o 
  21   1   1       77.25       91.07     30.90 o 
  21   1   2        7.56       54.98     32.78 o 
                                                 
